# Supplementary material for: Mantis: flexible and consensus-driven genome annotation
Source: Gigascience. 2021 Jun 2;10(6):giab042. doi: 10.1093/gigascience/giab042 (PMC8170692; doi:10.1093/gigascience/giab042)
Supplement: giab042_Supplemental_Files [file giab042_supplemental_files.zip]

Archive with 3 entries (3 files):
- author_information.txt
- supplemental.pdf
- supplements.xlsx
