# Supplementary material for: Mantis: flexible and consensus-driven genome annotation
Source: Gigascience. 2021 Jun 2;10(6):giab042. doi: 10.1093/gigascience/giab042 (PMC8170692; doi:10.1093/gigascience/giab042)
Supplement: giab042_Supplemental_Files [file giab042_supplemental_files.zip › author_information.txt]

Pedro Queirós, MSc
Doctoral researcher, Luxembourg Centre for Systems Biomedicine, University of Luxembourg, pdqueiros@gmail.com

Oskar Hickl, MSc
Doctoral researcher, Luxembourg Centre for Systems Biomedicine, University of Luxembourg, oskar.hickl@uni.lu

Francesco Delogu, PhD
Postdoctoral researcher, Luxembourg Centre for Systems Biomedicine, University of Luxembourg, francesco.delogu@uni.lu

Patrick May, PhD
Senior Researcher, Group leader, Luxembourg Centre for Systems Biomedicine, University of Luxembourg, patrick.May@uni.lu

Paul Wilmes, PhD
Full professor in Systems Ecology, Luxembourg Centre for Systems Biomedicine, University of Luxembourg, paul.wilmes@uni.lu
