# Supplementary material for: Mantis: flexible and consensus-driven genome annotation
Source: Gigascience. 2021 Jun 2;10(6):giab042. doi: 10.1093/gigascience/giab042 (PMC8170692; doi:10.1093/gigascience/giab042)
Supplement: giab042_Supplemental_Files [file giab042_supplemental_files.zip › supplements.xlsx]

## Sheet: ToC
Table of contents
Sheet	Content
1	Function assignment e-value threshold
2	Impact of hit processing algorithms
3	Impact of sample selection
4	Impact of consensus generation
5	Quality control against sequenced organisms – list of samples
6	Quality control against sequenced organisms – results
7	Comparison between Mantis and other PFA tools
8	Annotation efficiency – random sequences
9	Annotation efficiency – personal PC
10	Metagenome coverage

## Sheet: 1
Tool	Sample	Total_sequences	e_value	Missing_alignments	TP	TN	FP	FN	PNA	Total_predictions	Coverage	Precision	Recall	Specificity	F1score	F0.5score	Accuracy
mantis	uniprot_2010.faa	52741	0.001	0	36983	0	12636	2833	289	49908	0.946285	0.745339	0.928848	0	0.827036	0.776002	0.705083
mantis	uniprot_2010.faa	52741	1e-06	0	36554	0	12360	3573	254	49168	0.932254	0.747312	0.910958	0	0.82106	0.775162	0.696439
mantis	uniprot_2010.faa	52741	1e-09	0	35808	0	12441	4258	234	48483	0.919266	0.74215	0.893725	0	0.810915	0.768208	0.681966
mantis	uniprot_2010.faa	52741	1e-12	0	35139	0	12496	4883	223	47858	0.907415	0.737672	0.877992	0	0.801739	0.762029	0.669085
mantis	uniprot_2010.faa	52741	1e-15	0	34511	0	12522	5492	216	47249	0.895868	0.733761	0.86271	0	0.793028	0.756372	0.65704
mantis	uniprot_2010.faa	52741	1e-18	0	33888	0	12477	6162	214	46579	0.883165	0.730896	0.846142	0	0.784308	0.751364	0.645154
mantis	uniprot_2010.faa	52741	1e-21	0	33269	0	12497	6762	213	45979	0.871789	0.726937	0.831081	0	0.775528	0.745624	0.633357
mantis	uniprot_2010.faa	52741	1e-24	0	32738	0	12372	7419	212	45322	0.859331	0.725737	0.81525	0	0.767894	0.742032	0.623237
mantis	uniprot_2010.faa	52741	1e-27	0	32261	0	12299	7971	210	44770	0.848865	0.72399	0.801874	0	0.760944	0.738333	0.614133
mantis	uniprot_2010.faa	52741	1e-30	0	31733	0	12199	8606	203	44135	0.836825	0.722321	0.786658	0	0.753118	0.734332	0.604001
mantis	uniprot_2010.faa	52741	dynamic	0	34432	0	12749	5333	227	47408	0.898883	0.729785	0.865887	0	0.792032	0.753472	0.655673
															0.0242063

## Sheet: 2
algorithm	test_number	TP	TN	FP	FN	PNA	Precision	Recall	F1score			dfs	heuristic	bpo
dfs	0	3487	0	1215	261	27	0.741599	0.930363	0.825325		mean	0.827411	0.82614	0.815667
dfs	1	3520	0	1211	232	28	0.744029	0.938166	0.829895		median	0.827407	0.826066	0.815607
dfs	2	3494	0	1212	262	22	0.742456	0.930245	0.82581		stdev	0.00423082	0.00426849	0.00441033
dfs	3	3487	0	1236	252	20	0.738302	0.932602	0.824155
dfs	4	3526	0	1185	258	25	0.748461	0.931818	0.830135
dfs	5	3484	0	1231	253	26	0.738918	0.932299	0.82442		wilcoxon_test_pvalue
dfs	6	3541	0	1183	247	25	0.749577	0.934794	0.832002
dfs	7	3524	0	1187	253	29	0.748037	0.933016	0.830349		dfs>heuristic	0
dfs	8	3487	0	1215	260	31	0.741599	0.930611	0.825423		dfs<heuristic	1
dfs	9	3455	0	1252	264	20	0.734013	0.929013	0.820081		dfs>bpo	0
dfs	10	3487	0	1206	277	24	0.743022	0.926408	0.824642		dfs<bpo	1
dfs	11	3489	0	1202	273	29	0.743765	0.927432	0.825506
dfs	12	3506	0	1190	278	21	0.746593	0.926533	0.826887
dfs	13	3464	0	1244	259	28	0.735769	0.930432	0.821729
dfs	14	3591	0	1119	256	26	0.76242	0.933455	0.839313
dfs	15	3559	0	1155	258	24	0.754985	0.932408	0.834369
dfs	16	3512	0	1190	258	34	0.746916	0.931565	0.829084
dfs	17	3484	0	1220	258	30	0.740646	0.931053	0.825006
dfs	18	3511	0	1211	244	27	0.743541	0.93502	0.828359
dfs	19	3458	0	1256	255	24	0.73356	0.931322	0.820695
dfs	20	3457	0	1231	274	31	0.737415	0.926561	0.821238
dfs	21	3510	0	1187	267	29	0.747286	0.929309	0.828416
dfs	22	3507	0	1195	272	23	0.745853	0.928023	0.827025
dfs	23	3477	0	1203	285	30	0.742949	0.924242	0.823738
dfs	24	3497	0	1186	281	27	0.746744	0.925622	0.826616
dfs	25	3474	0	1218	266	36	0.740409	0.928877	0.824004
dfs	26	3465	0	1226	282	24	0.738648	0.92474	0.821285
dfs	27	3489	0	1210	269	28	0.742498	0.928419	0.825115
dfs	28	3450	0	1240	278	25	0.735608	0.925429	0.819672
dfs	29	3500	0	1197	266	28	0.745156	0.929368	0.82713
dfs	30	3512	0	1194	264	23	0.746281	0.930085	0.828107
dfs	31	3515	0	1198	258	27	0.745809	0.931619	0.828423
dfs	32	3511	0	1199	255	30	0.745435	0.932289	0.828457
dfs	33	3524	0	1157	288	26	0.752831	0.924449	0.82986
dfs	34	3519	0	1183	266	26	0.748405	0.929723	0.829268
dfs	35	3489	0	1222	254	32	0.740607	0.93214	0.825408
dfs	36	3543	0	1204	220	25	0.746366	0.941536	0.832667
dfs	37	3478	0	1210	283	22	0.741894	0.924754	0.823293
dfs	38	3465	0	1233	273	25	0.737548	0.926966	0.821479
dfs	39	3474	0	1219	267	30	0.740251	0.928629	0.823808
dfs	40	3484	0	1229	258	25	0.739232	0.931053	0.824128
dfs	41	3543	0	1155	257	35	0.754151	0.932368	0.833843
dfs	42	3468	0	1240	264	20	0.736619	0.92926	0.821801
dfs	43	3511	0	1188	257	37	0.74718	0.931794	0.829337
dfs	44	3537	0	1163	267	27	0.752553	0.929811	0.831844
dfs	45	3538	0	1165	276	16	0.752286	0.927635	0.830809
dfs	46	3487	0	1214	257	32	0.741757	0.931357	0.825814
dfs	47	3526	0	1169	271	25	0.751012	0.928628	0.830429
dfs	48	3510	0	1178	274	31	0.74872	0.92759	0.828612
dfs	49	3563	0	1177	224	31	0.751688	0.94085	0.835698
dfs	50	3526	0	1192	239	36	0.747351	0.936521	0.83131
dfs	51	3525	0	1187	250	28	0.74809	0.933775	0.830682
dfs	52	3505	0	1191	271	28	0.74638	0.928231	0.827432
dfs	53	3482	0	1234	250	29	0.738338	0.933012	0.824337
dfs	54	3505	0	1203	256	27	0.744477	0.931933	0.827725
dfs	55	3467	0	1195	296	37	0.743672	0.921339	0.823027
dfs	56	3539	0	1178	250	30	0.750265	0.93402	0.832119
dfs	57	3465	0	1255	252	21	0.73411	0.932203	0.821382
dfs	58	3517	0	1203	249	24	0.745127	0.933882	0.828895
dfs	59	3474	0	1228	263	28	0.738835	0.929623	0.82332
dfs	60	3466	0	1238	258	32	0.73682	0.93072	0.822496
dfs	61	3544	0	1157	270	25	0.753882	0.929208	0.832413
dfs	62	3468	0	1240	254	31	0.736619	0.931757	0.822776
dfs	63	3504	0	1207	252	28	0.743791	0.932907	0.827684
dfs	64	3491	0	1220	254	29	0.741032	0.932176	0.825686
dfs	65	3488	0	1212	270	23	0.742128	0.928153	0.824781
dfs	66	3484	0	1194	281	34	0.744763	0.925365	0.825299
dfs	67	3523	0	1178	259	31	0.749415	0.931518	0.830602
dfs	68	3527	0	1209	237	22	0.744721	0.937035	0.829882
dfs	69	3513	0	1199	258	28	0.745543	0.931583	0.828245
dfs	70	3471	0	1226	277	19	0.738982	0.926094	0.822025
dfs	71	3489	0	1228	250	28	0.739665	0.933137	0.825213
dfs	72	3486	0	1211	269	29	0.742176	0.928362	0.824894
dfs	73	3501	0	1197	272	25	0.745211	0.927909	0.826585
dfs	74	3468	0	1217	278	31	0.740235	0.925788	0.822678
dfs	75	3542	0	1180	245	25	0.750106	0.935305	0.83253
dfs	76	3438	0	1242	283	32	0.734615	0.923945	0.818474
dfs	77	3524	0	1198	251	21	0.746294	0.93351	0.829469
dfs	78	3504	0	1213	257	21	0.742845	0.931667	0.82661
dfs	79	3528	0	1158	273	30	0.752881	0.928177	0.831389
dfs	80	3560	0	1162	251	22	0.753918	0.934138	0.834408
dfs	81	3553	0	1191	232	19	0.748946	0.938705	0.833157
dfs	82	3479	0	1235	260	22	0.738014	0.930463	0.82314
dfs	83	3423	0	1267	284	23	0.729851	0.923388	0.815291
dfs	84	3488	0	1198	275	31	0.744345	0.92692	0.82566
dfs	85	3538	0	1191	245	15	0.74815	0.935237	0.831297
dfs	86	3506	0	1196	262	31	0.74564	0.930467	0.827863
dfs	87	3540	0	1179	247	29	0.750159	0.934777	0.832354
dfs	88	3496	0	1219	249	29	0.741463	0.933511	0.826478
dfs	89	3512	0	1201	251	29	0.745173	0.933298	0.828693
dfs	90	3499	0	1221	248	26	0.741314	0.933814	0.826503
dfs	91	3529	0	1155	283	27	0.753416	0.925761	0.830744
dfs	92	3490	0	1240	238	25	0.737844	0.936159	0.825254
dfs	93	3538	0	1180	244	33	0.749894	0.935484	0.832471
dfs	94	3494	0	1221	243	35	0.741039	0.934975	0.826787
dfs	95	3497	0	1191	267	39	0.745947	0.929065	0.827496
dfs	96	3462	0	1240	262	31	0.736282	0.929646	0.821742
dfs	97	3496	0	1213	265	20	0.742408	0.92954	0.825502
dfs	98	3546	0	1177	245	28	0.750794	0.935373	0.832981
dfs	99	3457	0	1236	261	35	0.736629	0.929801	0.822019
dfs	100	3476	0	1231	256	29	0.738475	0.931404	0.823794
dfs	101	3549	0	1169	242	31	0.752226	0.936165	0.834176
dfs	102	3522	0	1204	241	30	0.745239	0.935955	0.82978
dfs	103	3451	0	1263	252	28	0.732075	0.931947	0.820007
dfs	104	3533	0	1188	250	25	0.748358	0.933915	0.830903
dfs	105	3544	0	1179	241	34	0.750371	0.936328	0.833098
dfs	106	3467	0	1233	271	24	0.73766	0.927501	0.821759
dfs	107	3533	0	1191	245	24	0.747883	0.935151	0.831099
dfs	108	3526	0	1178	266	23	0.749575	0.929852	0.830038
dfs	109	3536	0	1176	260	26	0.750424	0.931507	0.831218
dfs	110	3594	0	1123	261	18	0.761925	0.932296	0.838544
dfs	111	3499	0	1217	246	29	0.741942	0.934312	0.827089
dfs	112	3528	0	1168	269	29	0.751278	0.929155	0.830802
dfs	113	3520	0	1193	249	30	0.74687	0.933935	0.829993
dfs	114	3537	0	1179	245	32	0.75	0.935219	0.832431
dfs	115	3490	0	1208	258	32	0.742869	0.931163	0.826427
dfs	116	3469	0	1215	274	35	0.740606	0.926797	0.823306
dfs	117	3512	0	1175	268	37	0.749307	0.929101	0.829574
dfs	118	3506	0	1203	256	33	0.744532	0.931951	0.827765
dfs	119	3539	0	1179	255	23	0.750106	0.932789	0.831532
dfs	120	3503	0	1208	253	30	0.743579	0.932641	0.827448
dfs	121	3532	0	1176	272	19	0.750212	0.928496	0.829887
dfs	122	3521	0	1176	267	32	0.749627	0.929514	0.829935
dfs	123	3493	0	1202	263	33	0.743983	0.929979	0.826648
dfs	124	3506	0	1201	265	22	0.744848	0.929727	0.827082
dfs	125	3434	0	1252	279	29	0.732821	0.924859	0.817716
dfs	126	3448	0	1272	247	26	0.730508	0.933153	0.819489
dfs	127	3496	0	1217	256	24	0.741778	0.93177	0.825989
dfs	128	3509	0	1191	262	24	0.746596	0.930522	0.828474
dfs	129	3536	0	1165	268	26	0.75218	0.929548	0.831511
dfs	130	3502	0	1198	261	29	0.745106	0.93064	0.827603
dfs	131	3485	0	1225	248	35	0.739915	0.933565	0.825536
dfs	132	3531	0	1164	271	31	0.752077	0.928722	0.831117
dfs	133	3557	0	1148	267	18	0.756004	0.930178	0.834095
dfs	134	3521	0	1190	259	25	0.7474	0.931481	0.829349
dfs	135	3497	0	1210	252	33	0.742936	0.932782	0.827105
dfs	136	3491	0	1203	273	27	0.743715	0.927471	0.825491
dfs	137	3500	0	1195	272	26	0.745474	0.92789	0.826739
dfs	138	3546	0	1159	249	39	0.753666	0.934387	0.834353
dfs	139	3490	0	1182	294	26	0.747003	0.922304	0.825449
dfs	140	3554	0	1157	253	28	0.754405	0.933543	0.834468
dfs	141	3492	0	1215	265	22	0.741874	0.929465	0.825142
dfs	142	3515	0	1184	266	28	0.748031	0.929648	0.829009
dfs	143	3488	0	1196	276	33	0.744663	0.926674	0.825758
dfs	144	3514	0	1191	267	22	0.746865	0.929384	0.828188
dfs	145	3522	0	1186	260	26	0.748088	0.931253	0.829682
dfs	146	3528	0	1169	275	22	0.751118	0.927689	0.830118
dfs	147	3509	0	1230	235	24	0.740452	0.937233	0.827302
dfs	148	3468	0	1223	277	27	0.739288	0.926035	0.822191
dfs	149	3522	0	1200	245	29	0.74587	0.934962	0.82978
dfs	150	3488	0	1189	286	26	0.745777	0.924218	0.825464
dfs	151	3542	0	1188	240	27	0.748837	0.936542	0.832237
dfs	152	3467	0	1199	294	31	0.743035	0.921829	0.822831
dfs	153	3485	0	1219	255	34	0.740859	0.931818	0.825438
dfs	154	3529	0	1209	225	33	0.744829	0.940064	0.831135
dfs	155	3487	0	1216	268	22	0.741442	0.928628	0.824545
dfs	156	3558	0	1176	228	33	0.751584	0.939778	0.835211
dfs	157	3548	0	1152	264	24	0.754894	0.930745	0.833647
dfs	158	3527	0	1190	252	23	0.747721	0.933316	0.830273
dfs	159	3506	0	1216	246	24	0.742482	0.934435	0.827472
dfs	160	3572	0	1169	222	32	0.753428	0.941487	0.837024
dfs	161	3503	0	1223	247	21	0.741219	0.934133	0.826569
dfs	162	3448	0	1230	284	32	0.737067	0.923901	0.819976
dfs	163	3452	0	1231	284	28	0.737134	0.923983	0.82005
dfs	164	3514	0	1180	275	24	0.748615	0.927421	0.82848
dfs	165	3492	0	1219	257	26	0.741244	0.931448	0.825532
dfs	166	3542	0	1179	245	28	0.750265	0.935305	0.832628
dfs	167	3475	0	1198	284	34	0.743634	0.924448	0.824241
dfs	168	3529	0	1181	256	27	0.749257	0.932365	0.830842
dfs	169	3508	0	1188	277	21	0.747019	0.926816	0.827261
dfs	170	3527	0	1191	255	20	0.747563	0.932575	0.829882
dfs	171	3494	0	1218	251	32	0.741511	0.932977	0.826298
dfs	172	3473	0	1218	274	29	0.740354	0.926875	0.823181
dfs	173	3525	0	1178	257	33	0.749522	0.932047	0.830878
dfs	174	3478	0	1232	245	39	0.738429	0.934193	0.824855
dfs	175	3482	0	1206	280	27	0.742747	0.925572	0.824142
dfs	176	3532	0	1183	259	21	0.749099	0.93168	0.830473
dfs	177	3457	0	1230	283	23	0.737572	0.924332	0.820458
dfs	178	3491	0	1223	256	26	0.74056	0.931679	0.825198
dfs	179	3473	0	1222	272	22	0.739723	0.92737	0.822986
dfs	180	3491	0	1230	244	25	0.739462	0.934672	0.825686
dfs	181	3495	0	1200	272	23	0.744409	0.927794	0.826046
dfs	182	3523	0	1192	253	27	0.74719	0.932998	0.82982
dfs	183	3524	0	1194	240	36	0.746927	0.936238	0.830936
dfs	184	3478	0	1222	268	28	0.74	0.928457	0.823585
dfs	185	3574	0	1163	236	24	0.754486	0.938058	0.836317
dfs	186	3545	0	1151	279	18	0.754898	0.92704	0.83216
dfs	187	3570	0	1139	267	21	0.758123	0.930414	0.835479
dfs	188	3460	0	1259	246	30	0.733206	0.933621	0.821365
dfs	189	3486	0	1206	272	27	0.742967	0.927621	0.825089
dfs	190	3501	0	1231	242	20	0.739856	0.935346	0.826195
dfs	191	3489	0	1212	278	18	0.742183	0.926201	0.824043
dfs	192	3517	0	1200	251	28	0.745601	0.933386	0.828992
dfs	193	3489	0	1207	273	23	0.742973	0.927432	0.825018
dfs	194	3535	0	1162	264	32	0.752608	0.930508	0.832156
dfs	195	3534	0	1166	267	27	0.751915	0.929755	0.831432
dfs	196	3502	0	1197	260	31	0.745265	0.930888	0.827798
dfs	197	3421	0	1271	264	33	0.729113	0.928358	0.81676
dfs	198	3515	0	1192	259	23	0.74676	0.931373	0.828912
dfs	199	3501	0	1194	270	29	0.745687	0.928401	0.827073
dfs	200	3497	0	1198	268	27	0.744835	0.928818	0.826714
dfs	201	3557	0	1162	257	19	0.753761	0.932617	0.833704
dfs	202	3594	0	1120	256	27	0.76241	0.933506	0.839327
dfs	203	3430	0	1223	304	36	0.737159	0.918586	0.817933
dfs	204	3493	0	1216	260	25	0.741771	0.930722	0.825573
dfs	205	3525	0	1187	254	27	0.74809	0.932786	0.830291
dfs	206	3525	0	1175	264	31	0.75	0.930325	0.830487
dfs	207	3530	0	1191	236	39	0.747723	0.937334	0.83186
dfs	208	3490	0	1214	246	41	0.741922	0.934154	0.827014
dfs	209	3532	0	1185	248	31	0.748781	0.934392	0.831352
dfs	210	3483	0	1189	291	30	0.745505	0.922893	0.824769
dfs	211	3510	0	1201	260	22	0.745065	0.931034	0.827733
dfs	212	3512	0	1171	283	26	0.749947	0.925428	0.828497
dfs	213	3544	0	1163	261	29	0.752921	0.931406	0.832707
dfs	214	3534	0	1153	285	22	0.754	0.925373	0.830943
dfs	215	3460	0	1249	257	29	0.734763	0.930858	0.821268
dfs	216	3508	0	1183	283	23	0.747815	0.92535	0.827163
dfs	217	3504	0	1196	261	30	0.745532	0.930677	0.82788
dfs	218	3508	0	1190	269	26	0.746701	0.928779	0.827847
dfs	219	3487	0	1219	256	31	0.740969	0.931606	0.825423
dfs	220	3501	0	1219	256	20	0.741737	0.931861	0.826
dfs	221	3515	0	1193	268	18	0.746602	0.929157	0.827935
dfs	222	3480	0	1207	280	24	0.742479	0.925532	0.823961
dfs	223	3489	0	1200	277	28	0.744082	0.926447	0.82531
dfs	224	3556	0	1163	254	22	0.753549	0.933333	0.833861
dfs	225	3482	0	1237	252	23	0.737868	0.932512	0.82385
dfs	226	3496	0	1189	282	25	0.746211	0.925357	0.826185
dfs	227	3495	0	1213	262	22	0.742353	0.930264	0.825753
dfs	228	3504	0	1191	270	28	0.746326	0.928458	0.827488
dfs	229	3568	0	1169	232	25	0.753219	0.938947	0.835891
dfs	230	3532	0	1181	254	26	0.749417	0.932911	0.831157
dfs	231	3473	0	1214	283	25	0.740986	0.924654	0.822693
dfs	232	3505	0	1206	252	31	0.744003	0.932925	0.827822
dfs	233	3496	0	1208	257	35	0.743197	0.931521	0.826771
dfs	234	3529	0	1180	254	33	0.749416	0.932858	0.831135
dfs	235	3503	0	1199	263	25	0.745002	0.930165	0.82735
dfs	236	3530	0	1194	252	22	0.747248	0.933369	0.830002
dfs	237	3501	0	1193	262	30	0.745846	0.930375	0.827953
dfs	238	3463	0	1234	272	24	0.737279	0.927175	0.821395
dfs	239	3496	0	1230	248	20	0.739738	0.933761	0.825502
dfs	240	3502	0	1190	274	28	0.746377	0.927436	0.827114
dfs	241	3473	0	1252	247	19	0.735026	0.933602	0.822499
dfs	242	3457	0	1235	271	30	0.736786	0.927307	0.82114
dfs	243	3513	0	1191	269	20	0.746811	0.928874	0.827952
dfs	244	3475	0	1208	278	29	0.742046	0.925926	0.82385
dfs	245	3560	0	1147	262	25	0.75632	0.93145	0.834799
dfs	246	3485	0	1187	290	30	0.745933	0.923179	0.825145
dfs	247	3435	0	1259	276	25	0.731785	0.925627	0.817371
dfs	248	3513	0	1215	235	26	0.74302	0.9373	0.828929
dfs	249	3490	0	1237	248	18	0.738312	0.933654	0.824572
dfs	250	3474	0	1239	264	20	0.73711	0.929374	0.822151
dfs	251	3542	0	1175	254	21	0.750901	0.933087	0.832139
dfs	252	3500	0	1180	282	30	0.747863	0.925436	0.827228
dfs	253	3536	0	1185	249	24	0.748994	0.934214	0.831413
dfs	254	3542	0	1157	267	30	0.753777	0.929903	0.832628
dfs	255	3477	0	1216	274	26	0.740891	0.926953	0.823543
dfs	256	3497	0	1212	248	33	0.742621	0.933778	0.827301
dfs	257	3519	0	1220	239	18	0.742562	0.936402	0.828292
dfs	258	3545	0	1161	258	32	0.753294	0.932159	0.833235
dfs	259	3474	0	1222	268	26	0.739779	0.928381	0.823418
dfs	260	3518	0	1193	257	26	0.746763	0.931921	0.82913
dfs	261	3457	0	1230	278	27	0.737572	0.925569	0.820945
dfs	262	3470	0	1235	263	27	0.737513	0.929547	0.82247
dfs	263	3520	0	1188	252	34	0.747664	0.933192	0.830189
dfs	264	3479	0	1224	262	31	0.739741	0.929965	0.824017
dfs	265	3525	0	1147	297	26	0.754495	0.922292	0.829998
dfs	266	3520	0	1200	251	23	0.745763	0.933439	0.829113
dfs	267	3451	0	1227	292	21	0.737708	0.921988	0.819618
dfs	268	3545	0	1169	250	31	0.752015	0.934124	0.833235
dfs	269	3490	0	1199	275	28	0.744295	0.926959	0.825645
dfs	270	3567	0	1160	233	33	0.754601	0.938684	0.836637
dfs	271	3531	0	1186	252	25	0.748569	0.933386	0.830824
dfs	272	3484	0	1192	287	32	0.745081	0.923893	0.824908
dfs	273	3536	0	1164	261	31	0.75234	0.931262	0.832294
dfs	274	3522	0	1197	245	28	0.746345	0.934962	0.830073
dfs	275	3504	0	1234	243	12	0.739553	0.935148	0.825928
dfs	276	3533	0	1169	263	34	0.751382	0.930717	0.83149
dfs	277	3451	0	1255	271	20	0.733319	0.92719	0.818937
dfs	278	3497	0	1198	267	35	0.744835	0.929065	0.826812
dfs	279	3535	0	1197	229	32	0.747041	0.93916	0.832156
dfs	280	3456	0	1234	275	29	0.736887	0.926293	0.820805
dfs	281	3491	0	1235	235	28	0.73868	0.93693	0.826077
dfs	282	3485	0	1224	260	24	0.740072	0.930574	0.824462
dfs	283	3525	0	1192	251	25	0.747297	0.933528	0.830095
dfs	284	3501	0	1207	253	31	0.743628	0.932605	0.827464
dfs	285	3504	0	1186	269	29	0.747122	0.928704	0.828075
dfs	286	3494	0	1198	272	28	0.744672	0.927775	0.8262
dfs	287	3553	0	1156	259	24	0.754513	0.932057	0.83394
dfs	288	3501	0	1176	289	28	0.748557	0.923747	0.826975
dfs	289	3535	0	1166	265	27	0.751968	0.930263	0.831667
dfs	290	3461	0	1220	280	29	0.739372	0.925154	0.821895
dfs	291	3479	0	1213	276	27	0.741475	0.926498	0.823724
dfs	292	3499	0	1212	259	28	0.74273	0.93108	0.826308
dfs	293	3511	0	1207	250	30	0.744171	0.933528	0.828164
dfs	294	3481	0	1227	256	26	0.73938	0.931496	0.824393
dfs	295	3513	0	1202	256	23	0.745069	0.932077	0.828147
dfs	296	3484	0	1202	286	20	0.743491	0.924138	0.82403
dfs	297	3498	0	1199	266	33	0.744731	0.92933	0.826853
dfs	298	3522	0	1159	281	27	0.752403	0.926111	0.830269
dfs	299	3481	0	1236	245	31	0.737969	0.934246	0.824588
dfs	300	3447	0	1269	256	22	0.730916	0.930867	0.818862
dfs	301	3465	0	1216	279	36	0.740226	0.925481	0.822552
dfs	302	3491	0	1186	290	30	0.746419	0.923301	0.825491
dfs	303	3510	0	1195	259	30	0.746015	0.931282	0.828416
dfs	304	3534	0	1164	274	26	0.752235	0.928046	0.830943
dfs	305	3498	0	1214	266	21	0.74236	0.92933	0.825389
dfs	306	3526	0	1190	251	26	0.747668	0.933545	0.830331
dfs	307	3529	0	1174	266	25	0.750372	0.929908	0.830548
dfs	308	3547	0	1170	247	32	0.751961	0.934897	0.83351
dfs	309	3514	0	1194	262	22	0.746389	0.930614	0.828383
dfs	310	3527	0	1183	257	22	0.748832	0.932082	0.830469
dfs	311	3540	0	1159	267	30	0.753352	0.929866	0.832354
dfs	312	3512	0	1181	271	30	0.748349	0.928364	0.828693
dfs	313	3513	0	1206	255	17	0.744437	0.932325	0.827854
dfs	314	3538	0	1193	240	22	0.747833	0.936474	0.83159
dfs	315	3470	0	1245	249	27	0.735949	0.933047	0.82286
dfs	316	3494	0	1176	291	33	0.74818	0.923118	0.826493
dfs	317	3521	0	1190	260	24	0.7474	0.931235	0.829251
dfs	318	3458	0	1260	254	26	0.732938	0.931573	0.820403
dfs	319	3493	0	1221	255	30	0.740984	0.931964	0.825573
dfs	320	3484	0	1233	242	34	0.738605	0.935051	0.825299
dfs	321	3533	0	1206	234	24	0.745516	0.937882	0.830708
dfs	322	3503	0	1219	244	27	0.741847	0.934881	0.827252
dfs	323	3506	0	1216	245	26	0.742482	0.934684	0.82757
dfs	324	3507	0	1190	276	23	0.746647	0.927042	0.827123
dfs	325	3503	0	1188	275	28	0.746749	0.92721	0.827252
dfs	326	3511	0	1227	230	28	0.74103	0.938519	0.828164
dfs	327	3443	0	1243	266	42	0.734742	0.928283	0.82025
dfs	328	3501	0	1231	234	25	0.739856	0.937349	0.826975
dfs	329	3435	0	1269	259	25	0.73023	0.929886	0.818052
dfs	330	3466	0	1204	292	28	0.742184	0.922299	0.822496
dfs	331	3482	0	1198	285	29	0.744017	0.924343	0.824435
dfs	332	3516	0	1202	238	38	0.745231	0.936601	0.830028
dfs	333	3552	0	1164	246	35	0.753181	0.935229	0.83439
dfs	334	3392	0	1325	252	24	0.719101	0.930845	0.811386
dfs	335	3441	0	1232	287	34	0.736358	0.923015	0.819188
dfs	336	3477	0	1214	275	27	0.741207	0.926706	0.823641
dfs	337	3512	0	1205	241	34	0.744541	0.935785	0.82928
dfs	338	3537	0	1150	290	19	0.75464	0.924223	0.830867
dfs	339	3503	0	1229	232	27	0.740279	0.937885	0.827448
dfs	340	3512	0	1211	243	28	0.743595	0.935286	0.828497
dfs	341	3517	0	1182	270	28	0.748457	0.928703	0.828895
dfs	342	3459	0	1233	274	28	0.737212	0.926601	0.821128
dfs	343	3489	0	1213	267	26	0.742025	0.928914	0.825018
dfs	344	3443	0	1255	267	28	0.732865	0.928032	0.818982
dfs	345	3482	0	1238	244	27	0.737712	0.934514	0.824532
dfs	346	3495	0	1190	278	32	0.745998	0.926319	0.826437
dfs	347	3479	0	1225	257	33	0.739583	0.93121	0.824408
dfs	348	3473	0	1243	254	25	0.736429	0.931849	0.822693
dfs	349	3521	0	1187	266	20	0.747876	0.92976	0.828958
dfs	350	3483	0	1212	263	36	0.741853	0.929792	0.825258
dfs	351	3514	0	1184	276	20	0.747978	0.927177	0.827992
dfs	352	3484	0	1211	278	19	0.742066	0.926103	0.823933
dfs	353	3513	0	1195	258	26	0.746177	0.931583	0.828635
dfs	354	3477	0	1212	282	26	0.741523	0.92498	0.823153
dfs	355	3542	0	1171	260	18	0.751538	0.931615	0.831944
dfs	356	3502	0	1205	259	31	0.743998	0.931135	0.827114
dfs	357	3514	0	1199	252	27	0.745597	0.933086	0.828871
dfs	358	3475	0	1226	263	32	0.739204	0.929642	0.823557
dfs	359	3541	0	1164	252	30	0.752604	0.933562	0.833373
dfs	360	3523	0	1208	237	27	0.744663	0.936968	0.82982
dfs	361	3467	0	1212	279	35	0.74097	0.925521	0.823027
dfs	362	3502	0	1172	293	26	0.749251	0.922793	0.827016
dfs	363	3436	0	1276	252	29	0.729202	0.93167	0.818095
dfs	364	3502	0	1183	280	27	0.747492	0.925965	0.827212
dfs	365	3527	0	1186	250	31	0.748356	0.93381	0.83086
dfs	366	3512	0	1208	247	30	0.744068	0.934291	0.8284
dfs	367	3487	0	1230	260	19	0.739241	0.930611	0.82396
dfs	368	3422	0	1282	268	21	0.727466	0.927371	0.815344
dfs	369	3413	0	1261	282	31	0.73021	0.923681	0.815629
dfs	370	3549	0	1169	257	21	0.752226	0.932475	0.832708
dfs	371	3445	0	1256	261	33	0.732823	0.929574	0.819555
dfs	372	3513	0	1198	263	23	0.745702	0.93035	0.827854
dfs	373	3471	0	1219	271	29	0.740085	0.927579	0.823292
dfs	374	3442	0	1272	255	27	0.730165	0.931025	0.818452
dfs	375	3539	0	1170	254	31	0.75154	0.933035	0.83251
dfs	376	3464	0	1229	268	32	0.738121	0.928189	0.822315
dfs	377	3481	0	1205	271	34	0.742851	0.927772	0.825077
dfs	378	3555	0	1176	249	17	0.751427	0.934543	0.83304
dfs	379	3495	0	1188	281	30	0.746316	0.925583	0.826339
dfs	380	3508	0	1219	240	25	0.74212	0.935966	0.827847
dfs	381	3470	0	1210	283	31	0.741453	0.924594	0.822957
dfs	382	3489	0	1241	230	34	0.737632	0.938155	0.825897
dfs	383	3524	0	1195	237	34	0.746768	0.936985	0.831132
dfs	384	3527	0	1174	271	25	0.750266	0.928647	0.82998
dfs	385	3603	0	1126	240	26	0.761895	0.937549	0.840644
dfs	386	3478	0	1223	256	32	0.739843	0.931441	0.824659
dfs	387	3469	0	1223	274	23	0.739344	0.926797	0.822525
dfs	388	3504	0	1187	284	20	0.746962	0.925026	0.826513
dfs	389	3487	0	1219	254	36	0.740969	0.932104	0.825619
dfs	390	3550	0	1179	241	27	0.750687	0.936428	0.833333
dfs	391	3489	0	1218	258	26	0.741236	0.931145	0.825408
dfs	392	3494	0	1222	262	18	0.740882	0.930245	0.824835
dfs	393	3470	0	1200	288	34	0.743041	0.923363	0.823446
dfs	394	3557	0	1154	252	30	0.755041	0.933841	0.834977
dfs	395	3517	0	1213	243	23	0.743552	0.935372	0.828504
dfs	396	3498	0	1187	283	24	0.746638	0.925152	0.826364
dfs	397	3509	0	1199	260	28	0.745327	0.931016	0.827887
dfs	398	3534	0	1168	268	28	0.751595	0.929511	0.831138
dfs	399	3488	0	1220	261	24	0.740867	0.930381	0.824879
dfs	400	3484	0	1236	251	23	0.738136	0.932798	0.824128
dfs	401	3532	0	1175	263	23	0.750372	0.930698	0.830863
dfs	402	3556	0	1160	256	24	0.754029	0.932844	0.833959
dfs	403	3486	0	1213	277	20	0.74186	0.926389	0.823919
dfs	404	3503	0	1201	262	26	0.744685	0.930412	0.827252
dfs	405	3543	0	1166	257	26	0.752389	0.932368	0.832765
dfs	406	3487	0	1200	274	34	0.743973	0.927147	0.825521
dfs	407	3488	0	1210	261	32	0.742444	0.930381	0.825855
dfs	408	3538	0	1159	271	27	0.753247	0.928853	0.831883
dfs	409	3544	0	1176	256	19	0.750847	0.932632	0.831925
dfs	410	3531	0	1175	258	26	0.750319	0.931908	0.831313
dfs	411	3492	0	1225	257	17	0.740301	0.931448	0.824947
dfs	412	3479	0	1229	266	21	0.738955	0.928972	0.82314
dfs	413	3539	0	1191	231	29	0.748203	0.938727	0.832706
dfs	414	3503	0	1205	252	33	0.744053	0.932889	0.827839
dfs	415	3518	0	1172	274	27	0.750107	0.927743	0.829521
dfs	416	3500	0	1192	256	44	0.745951	0.931842	0.828598
dfs	417	3480	0	1214	267	32	0.741372	0.928743	0.824547
dfs	418	3481	0	1221	262	28	0.740323	0.930003	0.824393
dfs	419	3458	0	1231	279	28	0.737471	0.925341	0.820793
dfs	420	3510	0	1208	264	16	0.743959	0.930048	0.82666
dfs	421	3530	0	1199	235	29	0.746458	0.937583	0.831175
dfs	422	3489	0	1202	277	29	0.743765	0.926447	0.825115
dfs	423	3546	0	1172	251	21	0.75159	0.933895	0.832883
dfs	424	3507	0	1188	272	30	0.746965	0.928023	0.827708
dfs	425	3501	0	1196	280	19	0.745369	0.925946	0.825902
dfs	426	3464	0	1215	292	22	0.740329	0.922258	0.82134
dfs	427	3517	0	1176	270	29	0.749414	0.928703	0.829481
dfs	428	3548	0	1153	266	23	0.754733	0.930257	0.833353
dfs	429	3529	0	1163	273	28	0.752131	0.928196	0.830939
dfs	430	3489	0	1229	255	22	0.739508	0.931891	0.824628
dfs	431	3472	0	1218	274	27	0.740299	0.926855	0.823139
dfs	432	3514	0	1192	263	28	0.746706	0.930368	0.82848
dfs	433	3520	0	1214	235	23	0.743557	0.937417	0.829309
dfs	434	3514	0	1208	244	26	0.744176	0.935072	0.828774
dfs	435	3499	0	1192	278	27	0.745896	0.926397	0.826405
dfs	436	3528	0	1154	285	27	0.753524	0.925256	0.830606
dfs	437	3423	0	1258	287	26	0.731254	0.922642	0.815874
dfs	438	3466	0	1232	270	24	0.737761	0.92773	0.821911
dfs	439	3531	0	1177	267	20	0.75	0.9297	0.830237
dfs	440	3506	0	1203	264	20	0.744532	0.929973	0.826984
dfs	441	3483	0	1227	256	24	0.73949	0.931532	0.824476
dfs	442	3524	0	1190	246	32	0.74756	0.934748	0.83074
dfs	443	3500	0	1210	258	28	0.7431	0.931346	0.826641
dfs	444	3503	0	1239	235	19	0.738718	0.937132	0.826179
dfs	445	3544	0	1163	254	32	0.752921	0.933123	0.833392
dfs	446	3495	0	1215	263	21	0.742038	0.930016	0.825461
dfs	447	3516	0	1213	238	27	0.743498	0.936601	0.828952
dfs	448	3515	0	1197	250	32	0.745968	0.933599	0.829303
dfs	449	3571	0	1148	247	28	0.756728	0.935306	0.836594
dfs	450	3550	0	1157	261	27	0.754196	0.931514	0.833529
dfs	451	3459	0	1225	286	23	0.738471	0.923632	0.820738
dfs	452	3498	0	1208	266	23	0.743306	0.92933	0.825974
dfs	453	3499	0	1193	273	28	0.745737	0.927625	0.826796
dfs	454	3547	0	1153	268	30	0.754681	0.929751	0.833118
dfs	455	3469	0	1239	260	24	0.736831	0.930276	0.82233
dfs	456	3512	0	1207	242	31	0.744225	0.935535	0.828986
dfs	457	3469	0	1196	293	36	0.743623	0.922116	0.823306
dfs	458	3569	0	1150	256	19	0.756304	0.933072	0.83544
dfs	459	3464	0	1259	239	29	0.733432	0.935458	0.822217
dfs	460	3538	0	1178	250	25	0.750212	0.934002	0.832079
dfs	461	3469	0	1229	277	22	0.738399	0.926054	0.821649
dfs	462	3455	0	1239	266	30	0.736046	0.928514	0.821153
dfs	463	3483	0	1191	291	30	0.745186	0.922893	0.824574
dfs	464	3500	0	1187	284	21	0.746746	0.924947	0.826349
dfs	465	3463	0	1258	247	29	0.733531	0.933423	0.821492
dfs	466	3428	0	1268	265	30	0.729983	0.928243	0.817261
dfs	467	3504	0	1204	266	22	0.744265	0.929443	0.82661
dfs	468	3523	0	1168	277	27	0.751013	0.927105	0.82982
dfs	469	3462	0	1227	275	31	0.738324	0.926412	0.821742
dfs	470	3514	0	1175	270	35	0.749414	0.928647	0.829458
dfs	471	3536	0	1173	264	20	0.750903	0.930526	0.83112
dfs	472	3527	0	1174	267	28	0.750266	0.929626	0.830371
dfs	473	3482	0	1209	276	26	0.742272	0.926557	0.82424
dfs	474	3484	0	1205	278	27	0.743016	0.926103	0.824518
dfs	475	3474	0	1213	278	31	0.741199	0.925906	0.82332
dfs	476	3508	0	1192	267	29	0.746383	0.929272	0.827847
dfs	477	3507	0	1207	251	27	0.743954	0.933209	0.827904
dfs	478	3523	0	1192	255	22	0.74719	0.932504	0.829624
dfs	479	3535	0	1151	276	30	0.754375	0.927578	0.832058
dfs	480	3539	0	1157	275	25	0.75362	0.927897	0.831727
dfs	481	3564	0	1161	245	23	0.754286	0.935679	0.835247
dfs	482	3481	0	1195	285	30	0.74444	0.924323	0.824686
dfs	483	3500	0	1203	260	33	0.744206	0.930851	0.82713
dfs	484	3514	0	1200	253	31	0.745439	0.932838	0.828676
dfs	485	3518	0	1201	247	24	0.745497	0.934396	0.829326
dfs	486	3492	0	1221	252	26	0.740929	0.932692	0.825825
dfs	487	3537	0	1190	246	21	0.748255	0.934972	0.831257
dfs	488	3499	0	1202	263	27	0.74431	0.93009	0.826894
dfs	489	3529	0	1179	263	23	0.749575	0.930643	0.830353
dfs	490	3565	0	1148	254	25	0.756418	0.93349	0.835677
dfs	491	3446	0	1244	279	22	0.734755	0.925101	0.819014
dfs	492	3512	0	1184	279	22	0.747871	0.926405	0.827619
dfs	493	3490	0	1179	294	28	0.747483	0.922304	0.825742
dfs	494	3455	0	1248	262	25	0.734637	0.929513	0.820665
dfs	495	3506	0	1206	251	28	0.744058	0.933191	0.827961
dfs	496	3457	0	1245	271	25	0.735219	0.927307	0.820166
dfs	497	3508	0	1222	236	32	0.741649	0.936966	0.827944
dfs	498	3497	0	1204	267	26	0.743884	0.929065	0.826226
dfs	499	3528	0	1173	268	26	0.750479	0.929399	0.830411
dfs	500	3492	0	1208	273	21	0.742979	0.92749	0.825044
dfs	501	3497	0	1161	304	32	0.750751	0.920021	0.826812
dfs	502	3499	0	1211	262	23	0.742887	0.930338	0.826113
dfs	503	3519	0	1189	263	23	0.747451	0.93046	0.828975
dfs	504	3541	0	1197	230	26	0.747362	0.939008	0.832295
dfs	505	3502	0	1189	270	30	0.746536	0.92842	0.827603
dfs	506	3498	0	1220	247	28	0.741416	0.934045	0.826657
dfs	507	3530	0	1171	268	28	0.750904	0.929437	0.830686
dfs	508	3533	0	1175	266	17	0.750425	0.929982	0.83061
dfs	509	3567	0	1160	234	34	0.754601	0.938437	0.836538
dfs	510	3513	0	1192	260	28	0.746652	0.931089	0.828733
dfs	511	3530	0	1201	235	27	0.746142	0.937583	0.830979
dfs	512	3534	0	1187	244	31	0.74857	0.935416	0.831627
dfs	513	3470	0	1214	276	34	0.74082	0.926321	0.82325
dfs	514	3534	0	1189	252	24	0.748253	0.933439	0.83065
dfs	515	3464	0	1258	246	27	0.733587	0.933693	0.821632
dfs	516	3470	0	1228	267	27	0.738612	0.928552	0.822762
dfs	517	3474	0	1225	264	29	0.739306	0.929374	0.823515
dfs	518	3511	0	1187	273	21	0.747339	0.927854	0.827871
dfs	519	3508	0	1202	252	29	0.744798	0.932979	0.828335
dfs	520	3474	0	1214	283	20	0.741041	0.924674	0.822735
dfs	521	3475	0	1223	270	29	0.739676	0.927904	0.823167
dfs	522	3538	0	1157	271	26	0.753568	0.928853	0.832079
dfs	523	3513	0	1203	251	27	0.744911	0.933316	0.828538
dfs	524	3513	0	1178	268	32	0.748881	0.929119	0.82932
dfs	525	3471	0	1234	267	23	0.737726	0.928571	0.82222
dfs	526	3523	0	1188	248	37	0.747824	0.934235	0.8307
dfs	527	3499	0	1209	248	38	0.743203	0.933814	0.827676
dfs	528	3530	0	1147	285	34	0.754757	0.925295	0.831371
dfs	529	3570	0	1148	241	36	0.756677	0.936762	0.837144
dfs	530	3522	0	1194	250	28	0.746819	0.933722	0.829877
dfs	531	3501	0	1192	274	25	0.746005	0.927417	0.826878
dfs	532	3537	0	1162	265	31	0.752713	0.9303	0.832137
dfs	533	3465	0	1206	292	33	0.741811	0.922278	0.822259
dfs	534	3466	0	1238	268	23	0.73682	0.928227	0.821522
dfs	535	3512	0	1203	251	28	0.744857	0.933298	0.828497
dfs	536	3543	0	1189	231	31	0.748732	0.938792	0.833059
dfs	537	3563	0	1144	261	28	0.756958	0.931747	0.835307
dfs	538	3478	0	1222	267	29	0.74	0.928705	0.823683
dfs	539	3499	0	1213	254	25	0.742572	0.932321	0.826698
dfs	540	3525	0	1167	278	26	0.751279	0.9269	0.8299
dfs	541	3611	0	1100	256	28	0.766504	0.933799	0.841921
dfs	542	3443	0	1250	273	25	0.733646	0.926534	0.818885
dfs	543	3554	0	1150	260	27	0.755527	0.93183	0.834468
dfs	544	3544	0	1165	263	22	0.752601	0.930917	0.832316
dfs	545	3521	0	1197	245	33	0.746291	0.934944	0.830033
dfs	546	3559	0	1159	247	26	0.754345	0.935102	0.835054
dfs	547	3456	0	1235	276	26	0.73673	0.926045	0.82061
dfs	548	3536	0	1176	255	27	0.750424	0.932735	0.831706
dfs	549	3492	0	1235	236	31	0.738735	0.936695	0.82602
dfs	550	3478	0	1205	282	29	0.742686	0.925	0.823878
dfs	551	3487	0	1228	250	31	0.739555	0.933101	0.82513
dfs	552	3505	0	1222	238	30	0.741485	0.936415	0.827627
dfs	553	3525	0	1194	254	21	0.74698	0.932786	0.829607
dfs	554	3455	0	1235	273	30	0.736674	0.92677	0.82086
dfs	555	3511	0	1214	240	30	0.743069	0.936017	0.828457
dfs	556	3517	0	1206	247	26	0.744654	0.934378	0.828797
dfs	557	3578	0	1136	262	20	0.759016	0.931771	0.836568
dfs	558	3482	0	1250	235	30	0.735841	0.936777	0.82424
dfs	559	3516	0	1179	269	25	0.748882	0.92893	0.829245
dfs	560	3440	0	1239	290	26	0.7352	0.922252	0.818171
dfs	561	3440	0	1270	264	20	0.730361	0.928726	0.817685
dfs	562	3537	0	1209	227	17	0.745259	0.939692	0.831257
dfs	563	3523	0	1195	254	20	0.746715	0.932751	0.829429
dfs	564	3509	0	1192	264	30	0.746437	0.930029	0.82818
dfs	565	3521	0	1197	252	26	0.746291	0.93321	0.829349
dfs	566	3465	0	1233	271	29	0.737548	0.927463	0.821674
dfs	567	3483	0	1215	269	28	0.741379	0.928305	0.824379
dfs	568	3488	0	1214	268	24	0.741812	0.928647	0.824781
dfs	569	3480	0	1223	258	32	0.739953	0.930979	0.824547
dfs	570	3509	0	1214	252	20	0.74296	0.932997	0.827204
dfs	571	3508	0	1217	239	30	0.742434	0.936216	0.82814
dfs	572	3472	0	1214	284	26	0.74093	0.924388	0.822554
dfs	573	3519	0	1176	267	26	0.749521	0.929477	0.829855
dfs	574	3539	0	1187	244	26	0.748836	0.935501	0.831825
dfs	575	3553	0	1165	247	27	0.753073	0.935	0.834233
dfs	576	3507	0	1161	297	32	0.751285	0.921924	0.827904
dfs	577	3477	0	1209	271	32	0.741997	0.927695	0.82452
dfs	578	3539	0	1188	238	30	0.748678	0.936987	0.832314
dfs	579	3470	0	1216	275	30	0.740504	0.926569	0.823153
dfs	580	3478	0	1210	273	28	0.741894	0.927219	0.824268
dfs	581	3477	0	1229	268	22	0.738844	0.928438	0.822861
dfs	582	3502	0	1189	271	33	0.746536	0.928174	0.827505
dfs	583	3481	0	1230	262	24	0.738909	0.930003	0.823515
dfs	584	3546	0	1179	237	31	0.750476	0.937351	0.833568
dfs	585	3459	0	1216	284	38	0.739893	0.924125	0.82181
dfs	586	3462	0	1220	285	28	0.739428	0.923939	0.82145
dfs	587	3476	0	1220	268	27	0.740204	0.928419	0.823697
dfs	588	3501	0	1198	267	27	0.745052	0.92914	0.826975
dfs	589	3537	0	1176	257	25	0.750477	0.932261	0.83155
dfs	590	3568	0	1129	276	24	0.759634	0.9282	0.835499
dfs	591	3511	0	1190	263	29	0.746862	0.930313	0.828555
dfs	592	3595	0	1124	253	24	0.761814	0.934252	0.839267
dfs	593	3493	0	1211	256	37	0.74256	0.931715	0.826452
dfs	594	3496	0	1180	289	32	0.747648	0.923646	0.82638
dfs	595	3463	0	1227	278	28	0.73838	0.925688	0.821492
dfs	596	3523	0	1192	250	27	0.74719	0.93374	0.830113
dfs	597	3457	0	1240	266	28	0.736002	0.928552	0.82114
dfs	598	3479	0	1220	258	33	0.74037	0.930961	0.824798
dfs	599	3491	0	1203	267	32	0.743715	0.928952	0.826077
dfs	600	3517	0	1183	274	22	0.748298	0.927724	0.828407
dfs	601	3443	0	1247	270	33	0.734115	0.927283	0.819469
dfs	602	3475	0	1207	275	37	0.742204	0.926667	0.824241
dfs	603	3530	0	1182	251	30	0.749151	0.933615	0.831273
dfs	604	3474	0	1224	269	30	0.739464	0.928133	0.823125
dfs	605	3480	0	1224	259	33	0.739796	0.93073	0.824352
dfs	606	3475	0	1229	252	36	0.738733	0.932385	0.824339
dfs	607	3525	0	1175	270	22	0.75	0.928854	0.8299
dfs	608	3501	0	1197	272	24	0.745211	0.927909	0.826585
dfs	609	3529	0	1202	233	32	0.745931	0.938065	0.831037
dfs	610	3512	0	1181	269	32	0.748349	0.928855	0.828888
dfs	611	3464	0	1215	280	35	0.740329	0.925214	0.82251
dfs	612	3496	0	1217	254	25	0.741778	0.932267	0.826185
dfs	613	3497	0	1197	266	32	0.744994	0.929312	0.827007
dfs	614	3443	0	1221	308	24	0.738208	0.917889	0.818301
dfs	615	3480	0	1242	245	28	0.736976	0.934228	0.823961
dfs	616	3520	0	1201	245	25	0.745605	0.934927	0.829602
dfs	617	3518	0	1164	284	26	0.751388	0.925302	0.829326
dfs	618	3556	0	1147	267	23	0.756113	0.93016	0.834154
dfs	619	3478	0	1252	238	30	0.735307	0.935953	0.823585
dfs	620	3563	0	1156	256	21	0.755033	0.932967	0.834622
dfs	621	3495	0	1207	265	24	0.743301	0.929521	0.826046
dfs	622	3537	0	1173	248	33	0.750955	0.934478	0.832725
dfs	623	3487	0	1234	245	30	0.738615	0.934352	0.825033
dfs	624	3526	0	1162	283	23	0.752133	0.925702	0.82994
dfs	625	3498	0	1208	259	25	0.743306	0.931062	0.826657
dfs	626	3517	0	1195	261	20	0.746392	0.930916	0.828504
dfs	627	3516	0	1221	232	27	0.742242	0.9381	0.828757
dfs	628	3506	0	1211	261	17	0.743269	0.930714	0.826497
dfs	629	3503	0	1179	291	20	0.748185	0.9233	0.826569
dfs	630	3524	0	1194	253	21	0.746927	0.933016	0.829665
dfs	631	3528	0	1165	259	43	0.751758	0.931608	0.832075
dfs	632	3473	0	1242	254	24	0.736585	0.931849	0.822791
dfs	633	3485	0	1208	272	31	0.742595	0.927602	0.824852
dfs	634	3492	0	1219	260	21	0.741244	0.930704	0.825239
dfs	635	3507	0	1208	253	28	0.743796	0.932713	0.827611
dfs	636	3519	0	1170	283	19	0.75048	0.925565	0.828878
dfs	637	3499	0	1201	260	36	0.744468	0.930833	0.827285
dfs	638	3509	0	1199	265	22	0.745327	0.929783	0.827399
dfs	639	3505	0	1199	260	31	0.745111	0.930943	0.827725
dfs	640	3489	0	1213	264	26	0.742025	0.929656	0.82531
dfs	641	3511	0	1189	261	32	0.747021	0.930806	0.828848
dfs	642	3472	0	1230	266	26	0.738409	0.928839	0.822749
dfs	643	3530	0	1195	246	26	0.74709	0.934852	0.830491
dfs	644	3511	0	1205	260	22	0.744487	0.931053	0.827383
dfs	645	3472	0	1222	268	34	0.739668	0.928342	0.823334
dfs	646	3495	0	1169	302	26	0.749357	0.920464	0.826143
dfs	647	3507	0	1209	254	25	0.743639	0.932465	0.827415
dfs	648	3460	0	1233	272	25	0.737268	0.927117	0.821365
dfs	649	3477	0	1227	263	29	0.739158	0.929679	0.823543
dfs	650	3510	0	1189	268	24	0.746967	0.929063	0.828123
dfs	651	3494	0	1198	268	33	0.744672	0.928761	0.826591
dfs	652	3495	0	1199	265	35	0.744568	0.929521	0.826828
dfs	653	3495	0	1223	250	24	0.74078	0.933244	0.825948
dfs	654	3450	0	1254	258	29	0.733418	0.930421	0.820257
dfs	655	3551	0	1166	248	28	0.752809	0.93472	0.83396
dfs	656	3500	0	1177	289	27	0.748343	0.923727	0.826837
dfs	657	3506	0	1181	270	34	0.748026	0.928496	0.828548
dfs	658	3451	0	1281	237	24	0.72929	0.935738	0.819715
dfs	659	3475	0	1243	252	26	0.736541	0.932385	0.822972
dfs	660	3534	0	1188	248	26	0.748412	0.934426	0.831138
dfs	661	3498	0	1191	272	30	0.746001	0.927851	0.827048
dfs	662	3516	0	1199	257	22	0.745705	0.931884	0.828464
dfs	663	3480	0	1206	279	24	0.742638	0.925778	0.824156
dfs	664	3457	0	1232	270	34	0.737257	0.927556	0.82153
dfs	665	3504	0	1214	249	29	0.742688	0.933653	0.827293
dfs	666	3495	0	1208	257	35	0.743143	0.931503	0.82673
dfs	667	3454	0	1221	292	30	0.738824	0.92205	0.82033
dfs	668	3522	0	1183	262	27	0.748565	0.930761	0.82978
dfs	669	3516	0	1190	259	26	0.747131	0.931391	0.829148
dfs	670	3519	0	1180	271	21	0.748883	0.928496	0.829073
dfs	671	3461	0	1249	253	27	0.73482	0.931879	0.8217
dfs	672	3534	0	1191	248	21	0.747937	0.934426	0.830845
dfs	673	3459	0	1238	279	19	0.736428	0.925361	0.820154
dfs	674	3474	0	1247	241	31	0.735861	0.935128	0.823613
dfs	675	3509	0	1164	295	28	0.750909	0.92245	0.827887
dfs	676	3484	0	1230	251	28	0.739075	0.932798	0.824713
dfs	677	3548	0	1184	232	31	0.749789	0.938624	0.833647
dfs	678	3468	0	1223	276	25	0.739288	0.926282	0.822288
dfs	679	3532	0	1174	266	25	0.750531	0.929963	0.830668
dfs	680	3494	0	1223	256	16	0.740725	0.931733	0.825322
dfs	681	3524	0	1172	275	24	0.750426	0.927613	0.829665
dfs	682	3534	0	1178	256	26	0.75	0.932454	0.831334
dfs	683	3513	0	1185	273	21	0.747765	0.927892	0.828147
dfs	684	3472	0	1222	258	44	0.739668	0.930831	0.824311
dfs	685	3473	0	1233	263	25	0.737994	0.929604	0.822791
dfs	686	3492	0	1186	285	29	0.746473	0.924543	0.82602
dfs	687	3521	0	1184	255	31	0.748353	0.932468	0.830327
dfs	688	3505	0	1182	274	33	0.747813	0.927494	0.828018
dfs	689	3450	0	1239	270	34	0.735765	0.927419	0.820549
dfs	690	3483	0	1226	263	23	0.739647	0.929792	0.823891
dfs	691	3496	0	1196	272	25	0.745098	0.927813	0.826478
dfs	692	3448	0	1231	288	29	0.73691	0.922912	0.819489
dfs	693	3548	0	1177	253	15	0.750899	0.933439	0.832278
dfs	694	3504	0	1189	272	27	0.746644	0.927966	0.827488
dfs	695	3535	0	1155	278	28	0.753731	0.927092	0.831471
dfs	696	3580	0	1121	271	21	0.76154	0.929629	0.837231
dfs	697	3454	0	1210	296	33	0.740566	0.921067	0.821013
dfs	698	3534	0	1205	226	31	0.745727	0.939894	0.831627
dfs	699	3476	0	1223	276	20	0.739732	0.926439	0.822625
dfs	700	3510	0	1229	239	16	0.740663	0.93625	0.82705
dfs	701	3517	0	1197	261	20	0.746076	0.930916	0.828309
dfs	702	3530	0	1186	252	26	0.748516	0.933369	0.830784
dfs	703	3518	0	1203	250	22	0.745181	0.933652	0.828837
dfs	704	3511	0	1206	255	21	0.744329	0.932289	0.827773
dfs	705	3493	0	1198	274	27	0.744617	0.927263	0.825964
dfs	706	3522	0	1170	263	41	0.750639	0.930515	0.830954
dfs	707	3528	0	1198	237	32	0.746509	0.937052	0.830998
dfs	708	3466	0	1225	281	21	0.738862	0.925007	0.821522
dfs	709	3517	0	1202	252	26	0.745285	0.933139	0.828699
dfs	710	3529	0	1173	263	29	0.750532	0.930643	0.830939
dfs	711	3509	0	1182	278	25	0.748028	0.926591	0.82779
dfs	712	3513	0	1182	264	29	0.748243	0.930103	0.82932
dfs	713	3459	0	1231	273	29	0.737527	0.926849	0.82142
dfs	714	3524	0	1193	240	34	0.747085	0.936238	0.831034
dfs	715	3492	0	1250	232	18	0.736398	0.937701	0.824947
dfs	716	3449	0	1262	258	28	0.732116	0.930402	0.819435
dfs	717	3505	0	1207	263	23	0.743846	0.930202	0.826651
dfs	718	3490	0	1224	245	37	0.740348	0.934404	0.826133
dfs	719	3498	0	1193	284	21	0.745683	0.924907	0.825682
dfs	720	3501	0	1181	283	30	0.747757	0.925211	0.827073
dfs	721	3506	0	1166	292	31	0.750428	0.923117	0.827863
dfs	722	3472	0	1230	266	23	0.738409	0.928839	0.822749
dfs	723	3480	0	1225	258	30	0.739639	0.930979	0.824352
dfs	724	3468	0	1237	263	30	0.737088	0.92951	0.822191
dfs	725	3510	0	1190	265	26	0.746809	0.929801	0.828319
dfs	726	3524	0	1180	256	29	0.74915	0.932275	0.83074
dfs	727	3523	0	1208	233	29	0.744663	0.937966	0.830211
dfs	728	3510	0	1201	256	24	0.745065	0.932023	0.828123
dfs	729	3489	0	1175	298	29	0.74807	0.92131	0.825701
dfs	730	3531	0	1196	239	28	0.746985	0.936605	0.831117
dfs	731	3461	0	1228	272	32	0.73811	0.927136	0.821895
dfs	732	3544	0	1158	267	26	0.753722	0.92994	0.832609
dfs	733	3545	0	1161	266	22	0.753294	0.930202	0.832453
dfs	734	3479	0	1231	263	22	0.738641	0.929717	0.823237
dfs	735	3573	0	1134	259	30	0.759082	0.932411	0.836866
dfs	736	3501	0	1198	267	29	0.745052	0.92914	0.826975
dfs	737	3496	0	1186	282	28	0.746689	0.925357	0.826478
dfs	738	3539	0	1172	257	26	0.751221	0.932297	0.832021
dfs	739	3551	0	1160	255	27	0.753768	0.933001	0.833862
dfs	740	3495	0	1204	263	29	0.743775	0.930016	0.826534
dfs	741	3487	0	1197	277	30	0.744449	0.926408	0.825521
dfs	742	3468	0	1233	261	28	0.737715	0.930008	0.822776
dfs	743	3481	0	1220	269	20	0.740481	0.928267	0.823808
dfs	744	3497	0	1191	282	19	0.745947	0.925377	0.82603
dfs	745	3541	0	1186	250	18	0.749101	0.934054	0.831416
dfs	746	3525	0	1181	258	30	0.749044	0.9318	0.830487
dfs	747	3495	0	1214	266	19	0.742196	0.929274	0.825266
dfs	748	3529	0	1172	265	24	0.750691	0.930153	0.830842
dfs	749	3532	0	1198	242	22	0.746723	0.935877	0.830668
dfs	750	3478	0	1237	254	27	0.737646	0.93194	0.823488
dfs	751	3497	0	1210	248	37	0.742936	0.933778	0.827496
dfs	752	3544	0	1149	277	24	0.755167	0.927506	0.832511
dfs	753	3545	0	1162	257	29	0.753134	0.932404	0.833235
dfs	754	3552	0	1120	299	24	0.760274	0.922358	0.833509
dfs	755	3534	0	1173	258	28	0.750797	0.931962	0.831627
dfs	756	3494	0	1221	262	18	0.741039	0.930245	0.824932
dfs	757	3525	0	1169	284	16	0.750959	0.92544	0.829119
dfs	758	3514	0	1200	255	24	0.745439	0.932343	0.82848
dfs	759	3505	0	1157	299	34	0.751823	0.921399	0.828018
dfs	760	3553	0	1149	274	23	0.755636	0.928403	0.833157
dfs	761	3503	0	1192	265	31	0.746113	0.929671	0.827839
dfs	762	3509	0	1211	253	22	0.743432	0.932749	0.827399
dfs	763	3525	0	1182	264	24	0.748885	0.930325	0.829802
dfs	764	3546	0	1182	236	30	0.75	0.937599	0.833373
dfs	765	3518	0	1171	272	30	0.750267	0.928232	0.829815
dfs	766	3482	0	1197	293	25	0.744176	0.922384	0.823752
dfs	767	3520	0	1169	270	33	0.750693	0.92876	0.830287
dfs	768	3477	0	1233	257	27	0.738217	0.931173	0.823543
dfs	769	3486	0	1218	268	22	0.741071	0.928609	0.824308
dfs	770	3487	0	1228	254	25	0.739555	0.932104	0.82474
dfs	771	3509	0	1195	264	26	0.745961	0.930029	0.827887
dfs	772	3509	0	1199	260	26	0.745327	0.931016	0.827887
dfs	773	3528	0	1156	277	28	0.753202	0.927201	0.831193
dfs	774	3422	0	1262	271	38	0.730572	0.926618	0.816999
dfs	775	3498	0	1217	255	26	0.741888	0.932054	0.826169
dfs	776	3504	0	1162	291	36	0.750964	0.92332	0.828271
dfs	777	3453	0	1216	291	32	0.739559	0.922276	0.820872
dfs	778	3541	0	1189	228	31	0.748626	0.939507	0.833275
dfs	779	3482	0	1219	268	27	0.740693	0.928533	0.824044
dfs	780	3551	0	1156	255	33	0.754408	0.933001	0.834253
dfs	781	3480	0	1213	266	29	0.74153	0.928991	0.824742
dfs	782	3467	0	1228	271	25	0.738445	0.927501	0.822246
dfs	783	3532	0	1191	244	26	0.74783	0.935381	0.831157
dfs	784	3543	0	1185	249	18	0.749365	0.934335	0.83169
dfs	785	3499	0	1194	274	28	0.745579	0.927379	0.826601
dfs	786	3486	0	1219	268	23	0.740914	0.928609	0.824211
dfs	787	3485	0	1231	244	33	0.738974	0.934567	0.82534
dfs	788	3476	0	1255	240	24	0.734728	0.935414	0.823014
dfs	789	3503	0	1197	273	21	0.745319	0.927701	0.826569
dfs	790	3567	0	1158	240	31	0.754921	0.936958	0.836146
dfs	791	3522	0	1203	238	26	0.745397	0.936702	0.830171
dfs	792	3536	0	1159	283	18	0.753142	0.925897	0.830632
dfs	793	3550	0	1138	266	36	0.757253	0.930294	0.834901
dfs	794	3525	0	1193	249	23	0.747139	0.934022	0.830193
dfs	795	3525	0	1148	305	18	0.754333	0.920366	0.829119
dfs	796	3504	0	1179	283	27	0.748238	0.925271	0.827391
dfs	797	3480	0	1210	280	26	0.742004	0.925532	0.823669
dfs	798	3460	0	1253	250	29	0.73414	0.932615	0.82156
dfs	799	3467	0	1215	290	25	0.740496	0.922811	0.821661
dfs	800	3468	0	1236	264	26	0.737245	0.92926	0.822191
dfs	801	3435	0	1244	284	28	0.734131	0.923635	0.818052
dfs	802	3486	0	1250	234	25	0.736064	0.937097	0.824503
dfs	803	3482	0	1216	272	23	0.741166	0.927544	0.823947
dfs	804	3483	0	1235	246	30	0.738237	0.934031	0.824671
dfs	805	3534	0	1192	250	20	0.747778	0.933932	0.830552
dfs	806	3493	0	1212	253	33	0.742402	0.932461	0.826648
dfs	807	3550	0	1157	253	31	0.754196	0.933474	0.834313
dfs	808	3502	0	1187	279	29	0.746854	0.92621	0.826919
dfs	809	3492	0	1226	244	32	0.740144	0.93469	0.826118
dfs	810	3533	0	1187	243	28	0.748517	0.935646	0.831685
dfs	811	3576	0	1140	245	32	0.75827	0.935881	0.837765
dfs	812	3511	0	1168	284	30	0.750374	0.925165	0.828652
dfs	813	3467	0	1237	266	26	0.737032	0.928744	0.821856
dfs	814	3545	0	1166	250	31	0.752494	0.934124	0.833529
dfs	815	3485	0	1205	268	34	0.74307	0.92859	0.825536
dfs	816	3539	0	1164	257	34	0.752498	0.932297	0.832804
dfs	817	3486	0	1233	257	21	0.738716	0.931338	0.823919
dfs	818	3483	0	1231	248	30	0.738863	0.93353	0.824867
dfs	819	3462	0	1227	278	26	0.738324	0.925668	0.82145
dfs	820	3533	0	1171	255	32	0.751063	0.932682	0.832077
dfs	821	3492	0	1210	254	36	0.742663	0.932194	0.826705
dfs	822	3437	0	1244	291	25	0.734245	0.921942	0.817457
dfs	823	3539	0	1174	262	21	0.750902	0.931071	0.831337
dfs	824	3525	0	1187	256	19	0.74809	0.932293	0.830095
dfs	825	3538	0	1167	256	28	0.751966	0.932525	0.832569
dfs	826	3485	0	1224	263	22	0.740072	0.929829	0.824169
dfs	827	3542	0	1187	239	27	0.748996	0.936789	0.832432
dfs	828	3503	0	1199	270	23	0.745002	0.928439	0.826667
dfs	829	3511	0	1202	254	30	0.744961	0.932537	0.828261
dfs	830	3520	0	1183	259	30	0.748458	0.931463	0.829993
dfs	831	3500	0	1210	264	23	0.7431	0.929862	0.826056
dfs	832	3479	0	1222	263	32	0.740055	0.929717	0.824115
dfs	833	3475	0	1255	228	36	0.734672	0.938428	0.824143
dfs	834	3531	0	1195	243	24	0.747143	0.935612	0.830824
dfs	835	3442	0	1254	263	35	0.732964	0.929015	0.819426
dfs	836	3481	0	1261	226	25	0.734078	0.939034	0.824003
dfs	837	3523	0	1174	267	31	0.750053	0.929551	0.830211
dfs	838	3480	0	1220	258	35	0.740426	0.930979	0.82484
dfs	839	3517	0	1178	271	26	0.749095	0.928458	0.829188
dfs	840	3499	0	1222	250	24	0.741157	0.933316	0.82621
dfs	841	3543	0	1152	271	23	0.754633	0.928946	0.832765
dfs	842	3456	0	1249	261	26	0.734538	0.929782	0.820708
dfs	843	3523	0	1193	261	18	0.747031	0.931025	0.828941
dfs	844	3508	0	1194	275	19	0.746066	0.927306	0.826871
dfs	845	3494	0	1204	274	23	0.743721	0.927282	0.825419
dfs	846	3561	0	1150	253	29	0.75589	0.933665	0.835425
dfs	847	3492	0	1214	253	30	0.742031	0.932443	0.826411
dfs	848	3566	0	1146	260	20	0.756791	0.932044	0.835324
dfs	849	3536	0	1178	256	25	0.750106	0.932489	0.831413
dfs	850	3477	0	1239	251	23	0.737277	0.932672	0.823543
dfs	851	3560	0	1167	242	26	0.75312	0.936349	0.834799
dfs	852	3507	0	1193	266	23	0.74617	0.929499	0.827806
dfs	853	3468	0	1224	276	23	0.73913	0.926282	0.822191
dfs	854	3565	0	1137	264	27	0.758188	0.931052	0.835775
dfs	855	3503	0	1199	254	34	0.745002	0.932393	0.82823
dfs	856	3515	0	1186	264	28	0.747713	0.93014	0.829009
dfs	857	3485	0	1218	267	26	0.741016	0.928838	0.824364
dfs	858	3466	0	1217	277	33	0.740124	0.925995	0.822692
dfs	859	3480	0	1214	263	32	0.741372	0.929736	0.824938
dfs	860	3462	0	1252	245	33	0.734408	0.933909	0.82223
dfs	861	3506	0	1198	254	37	0.745323	0.932447	0.82845
dfs	862	3577	0	1133	257	29	0.759448	0.932968	0.837313
dfs	863	3552	0	1142	269	33	0.756711	0.9296	0.834292
dfs	864	3543	0	1188	239	25	0.74889	0.936806	0.832374
dfs	865	3432	0	1249	279	32	0.733177	0.924818	0.817922
dfs	866	3491	0	1170	308	25	0.748981	0.918926	0.825296
dfs	867	3447	0	1252	268	28	0.73356	0.92786	0.819349
dfs	868	3479	0	1231	264	21	0.738641	0.929468	0.82314
dfs	869	3523	0	1193	245	32	0.747031	0.934979	0.830504
dfs	870	3494	0	1195	277	28	0.745148	0.926545	0.826005
dfs	871	3510	0	1178	279	25	0.74872	0.926366	0.828123
dfs	872	3529	0	1166	268	30	0.751651	0.929418	0.831135
dfs	873	3514	0	1178	271	31	0.748934	0.928402	0.829067
dfs	874	3549	0	1158	265	26	0.753983	0.930519	0.833001
dfs	875	3512	0	1164	291	27	0.751069	0.923481	0.8284
dfs	876	3545	0	1192	242	16	0.748364	0.936097	0.831769
dfs	877	3507	0	1190	273	23	0.746647	0.927778	0.827415
dfs	878	3573	0	1109	278	29	0.763135	0.927811	0.837455
dfs	879	3560	0	1165	240	30	0.753439	0.936842	0.835191
dfs	880	3506	0	1184	270	33	0.747548	0.928496	0.828254
dfs	881	3502	0	1171	293	30	0.749412	0.922793	0.827114
dfs	882	3522	0	1204	243	26	0.745239	0.935458	0.829584
dfs	883	3504	0	1181	268	36	0.747919	0.92895	0.828663
dfs	884	3427	0	1263	271	35	0.730704	0.926717	0.81712
dfs	885	3549	0	1149	267	28	0.755428	0.930031	0.833686
dfs	886	3520	0	1176	260	35	0.749574	0.931217	0.83058
dfs	887	3477	0	1216	273	27	0.740891	0.9272	0.823641
dfs	888	3514	0	1185	278	19	0.747819	0.926688	0.8277
dfs	889	3518	0	1164	286	28	0.751388	0.924816	0.82913
dfs	890	3527	0	1188	255	23	0.748038	0.932575	0.830175
dfs	891	3542	0	1167	257	26	0.752177	0.932351	0.832628
dfs	892	3542	0	1163	269	21	0.752816	0.929415	0.831846
dfs	893	3527	0	1201	237	29	0.745981	0.937035	0.830664
dfs	894	3520	0	1199	253	20	0.745921	0.932945	0.829016
dfs	895	3553	0	1169	253	21	0.752435	0.933526	0.833255
dfs	896	3552	0	1146	267	25	0.756066	0.930086	0.834097
dfs	897	3564	0	1136	263	29	0.758298	0.931278	0.835933
dfs	898	3547	0	1148	272	26	0.755485	0.928777	0.833216
dfs	899	3512	0	1175	270	32	0.749307	0.928609	0.829378
dfs	900	3533	0	1174	267	22	0.750584	0.929737	0.83061
dfs	901	3479	0	1226	254	38	0.739426	0.931958	0.824603
dfs	902	3545	0	1188	226	35	0.748996	0.940069	0.833725
dfs	903	3519	0	1165	276	35	0.751281	0.927273	0.830051
dfs	904	3484	0	1225	261	23	0.73986	0.930307	0.824225
dfs	905	3508	0	1206	254	28	0.744166	0.932483	0.827749
dfs	906	3461	0	1217	293	22	0.739846	0.92195	0.82092
dfs	907	3480	0	1236	251	27	0.737913	0.932726	0.823961
dfs	908	3524	0	1163	282	22	0.751867	0.925906	0.82986
dfs	909	3497	0	1179	287	32	0.747861	0.924154	0.826714
dfs	910	3461	0	1256	258	20	0.733729	0.930627	0.820531
dfs	911	3475	0	1208	284	27	0.742046	0.924448	0.823265
dfs	912	3529	0	1162	278	25	0.752292	0.926977	0.830548
dfs	913	3478	0	1186	298	32	0.745712	0.921081	0.824171
dfs	914	3476	0	1207	284	31	0.742259	0.924468	0.823404
dfs	915	3520	0	1186	261	26	0.747981	0.930971	0.829504
dfs	916	3540	0	1156	279	23	0.753833	0.926944	0.831474
dfs	917	3513	0	1217	242	25	0.742706	0.935553	0.828049
dfs	918	3471	0	1216	275	27	0.740559	0.926588	0.823195
dfs	919	3504	0	1218	249	23	0.742058	0.933653	0.826903
dfs	920	3515	0	1219	227	30	0.742501	0.939337	0.829401
dfs	921	3493	0	1204	262	33	0.743666	0.930226	0.82655
dfs	922	3462	0	1266	237	28	0.732234	0.935929	0.821645
dfs	923	3497	0	1193	288	19	0.745629	0.92391	0.825251
dfs	924	3478	0	1222	270	23	0.74	0.927962	0.82339
dfs	925	3475	0	1212	282	25	0.741412	0.92494	0.82307
dfs	926	3536	0	1158	275	26	0.753302	0.92784	0.831511
dfs	927	3505	0	1202	260	28	0.744636	0.930943	0.827432
dfs	928	3462	0	1208	297	24	0.741328	0.92099	0.82145
dfs	929	3526	0	1191	242	32	0.747509	0.935775	0.831114
dfs	930	3530	0	1191	248	24	0.747723	0.934357	0.830686
dfs	931	3480	0	1211	275	30	0.741846	0.926764	0.824059
dfs	932	3534	0	1185	250	26	0.748887	0.933932	0.831236
dfs	933	3444	0	1235	285	30	0.736055	0.923572	0.81922
dfs	934	3484	0	1230	251	28	0.739075	0.932798	0.824713
dfs	935	3512	0	1199	267	19	0.745489	0.929346	0.827326
dfs	936	3464	0	1229	273	29	0.738121	0.926947	0.821827
dfs	937	3523	0	1199	249	19	0.746082	0.933987	0.829527
dfs	938	3480	0	1216	274	20	0.741056	0.927011	0.823669
dfs	939	3486	0	1225	248	31	0.73997	0.933583	0.825577
dfs	940	3504	0	1181	287	22	0.747919	0.924294	0.826805
dfs	941	3501	0	1182	284	25	0.747598	0.924967	0.826878
dfs	942	3460	0	1238	263	32	0.736484	0.929358	0.821755
dfs	943	3519	0	1161	284	31	0.751923	0.925322	0.829659
dfs	944	3480	0	1269	211	29	0.732786	0.942834	0.824645
dfs	945	3545	0	1166	255	29	0.752494	0.932895	0.83304
dfs	946	3507	0	1194	266	21	0.746011	0.929499	0.827708
dfs	947	3549	0	1161	259	26	0.753503	0.931985	0.833294
dfs	948	3532	0	1151	271	39	0.754217	0.92874	0.83243
dfs	949	3518	0	1190	261	27	0.747239	0.930934	0.829033
dfs	950	3517	0	1195	250	32	0.746392	0.933634	0.829579
dfs	951	3522	0	1170	269	36	0.750639	0.929042	0.830367
dfs	952	3498	0	1189	276	31	0.74632	0.926868	0.826853
dfs	953	3467	0	1238	262	27	0.736876	0.92974	0.822148
dfs	954	3521	0	1168	269	35	0.750906	0.929024	0.830522
dfs	955	3495	0	1181	286	32	0.747434	0.924359	0.826534
dfs	956	3484	0	1202	281	31	0.743491	0.925365	0.824518
dfs	957	3501	0	1220	248	23	0.74158	0.933849	0.826682
dfs	958	3468	0	1216	286	20	0.740393	0.923815	0.821996
dfs	959	3556	0	1156	251	31	0.754669	0.934069	0.83484
dfs	960	3517	0	1207	241	26	0.744496	0.93587	0.829286
dfs	961	3477	0	1216	274	26	0.740891	0.926953	0.823543
dfs	962	3527	0	1149	289	31	0.754277	0.924266	0.830664
dfs	963	3495	0	1203	278	18	0.743934	0.926319	0.825168
dfs	964	3525	0	1164	278	24	0.751759	0.9269	0.830193
dfs	965	3511	0	1195	258	33	0.746069	0.931547	0.828555
dfs	966	3526	0	1150	284	30	0.754063	0.925459	0.831016
dfs	967	3520	0	1173	273	30	0.750053	0.928025	0.829602
dfs	968	3470	0	1246	257	22	0.735793	0.931044	0.821983
dfs	969	3538	0	1191	239	24	0.74815	0.936722	0.831883
dfs	970	3510	0	1195	255	31	0.746015	0.932271	0.828808
dfs	971	3478	0	1234	262	23	0.738115	0.929947	0.823
dfs	972	3542	0	1168	258	26	0.752017	0.932105	0.832432
dfs	973	3505	0	1199	261	24	0.745111	0.930696	0.827627
dfs	974	3506	0	1192	268	26	0.746275	0.928988	0.827668
dfs	975	3489	0	1211	275	18	0.74234	0.926939	0.824433
dfs	976	3487	0	1231	250	26	0.739084	0.933101	0.824837
dfs	977	3528	0	1173	270	27	0.750479	0.92891	0.830215
dfs	978	3493	0	1202	272	27	0.743983	0.927756	0.825768
dfs	979	3539	0	1168	262	25	0.751859	0.931071	0.831923
dfs	980	3453	0	1240	270	28	0.735777	0.927478	0.82058
dfs	981	3519	0	1200	251	21	0.745709	0.933422	0.829073
dfs	982	3497	0	1228	238	22	0.740106	0.936278	0.826714
dfs	983	3465	0	1221	278	29	0.739437	0.925728	0.822162
dfs	984	3483	0	1211	271	29	0.742011	0.92781	0.824574
dfs	985	3496	0	1205	270	29	0.743672	0.928306	0.825794
dfs	986	3460	0	1230	271	31	0.73774	0.927365	0.821755
dfs	987	3498	0	1210	269	18	0.742991	0.92859	0.825487
dfs	988	3486	0	1227	260	22	0.739656	0.930593	0.824211
dfs	989	3546	0	1153	269	25	0.754629	0.929489	0.832981
dfs	990	3496	0	1230	240	26	0.739738	0.93576	0.826282
dfs	991	3498	0	1211	261	22	0.742833	0.930567	0.826169
dfs	992	3506	0	1191	259	33	0.746434	0.931208	0.828646
dfs	993	3536	0	1158	277	26	0.753302	0.927354	0.831315
dfs	994	3485	0	1205	266	38	0.74307	0.929086	0.825732
dfs	995	3474	0	1225	264	26	0.739306	0.929374	0.823515
dfs	996	3518	0	1210	239	27	0.744078	0.936385	0.829228
dfs	997	3531	0	1172	262	32	0.750797	0.930925	0.831215
dfs	998	3513	0	1213	242	25	0.743335	0.935553	0.82844
dfs	999	3432	0	1258	277	28	0.73177	0.925317	0.81724
dfs	1000	3483	0	1236	238	38	0.73808	0.936039	0.825355
dfs	1001	3595	0	1124	255	18	0.761814	0.933766	0.839071
dfs	1002	3506	0	1201	265	23	0.744848	0.929727	0.827082
dfs	1003	3506	0	1192	264	32	0.746275	0.929973	0.828059
dfs	1004	3491	0	1220	257	25	0.741032	0.93143	0.825393
dfs	1005	3474	0	1229	276	18	0.738677	0.9264	0.821957
dfs	1006	3560	0	1153	251	27	0.755358	0.934138	0.835289
dfs	1007	3523	0	1188	258	27	0.747824	0.931764	0.829722
dfs	1008	3491	0	1237	247	16	0.738367	0.933922	0.824711
dfs	1009	3490	0	1205	272	27	0.743344	0.927698	0.825352
dfs	1010	3518	0	1215	239	23	0.743292	0.936385	0.82874
dfs	1011	3485	0	1225	252	30	0.739915	0.932566	0.825145
dfs	1012	3525	0	1171	269	23	0.750639	0.929099	0.830389
dfs	1013	3479	0	1231	256	25	0.738641	0.931459	0.823919
dfs	1014	3491	0	1206	253	45	0.74324	0.932425	0.827153
dfs	1015	3461	0	1231	278	24	0.737639	0.925649	0.821018
dfs	1016	3442	0	1228	296	26	0.737045	0.920813	0.818744
dfs	1017	3539	0	1188	242	25	0.748678	0.935996	0.831923
dfs	1018	3487	0	1196	283	27	0.744608	0.924934	0.825033
dfs	1019	3531	0	1182	249	33	0.749204	0.934127	0.831508
dfs	1020	3504	0	1238	229	21	0.738929	0.938655	0.826903
dfs	1021	3512	0	1199	254	32	0.745489	0.932554	0.828595
dfs	1022	3503	0	1186	285	22	0.747068	0.924762	0.826472
dfs	1023	3514	0	1182	273	25	0.748296	0.927911	0.82848
dfs	1024	3502	0	1205	260	27	0.743998	0.930888	0.827016
dfs	1025	3510	0	1208	256	18	0.743959	0.932023	0.82744
dfs	1026	3469	0	1200	303	19	0.742986	0.919671	0.821941
dfs	1027	3521	0	1161	281	30	0.752029	0.926092	0.830033
dfs	1028	3515	0	1210	245	21	0.743915	0.93484	0.828521
dfs	1029	3496	0	1209	267	25	0.743039	0.929046	0.825697
dfs	1030	3432	0	1246	286	30	0.733647	0.923077	0.817532
dfs	1031	3464	0	1229	280	22	0.738121	0.925214	0.821145
dfs	1032	3542	0	1163	260	27	0.752816	0.931615	0.832726
dfs	1033	3523	0	1174	267	30	0.750053	0.929551	0.830211
dfs	1034	3523	0	1164	280	25	0.751654	0.926374	0.829918
dfs	1035	3513	0	1196	245	35	0.746018	0.934806	0.82981
dfs	1036	3507	0	1204	264	22	0.744428	0.929992	0.826928
dfs	1037	3527	0	1216	222	25	0.743622	0.940784	0.830664
dfs	1038	3494	0	1223	263	16	0.740725	0.929997	0.82464
dfs	1039	3501	0	1199	266	30	0.744894	0.929387	0.826975
dfs	1040	3528	0	1202	235	31	0.745877	0.93755	0.830802
dfs	1041	3484	0	1203	278	33	0.743333	0.926103	0.824713
dfs	1042	3463	0	1227	276	27	0.73838	0.926183	0.821687
dfs	1043	3505	0	1189	284	20	0.746698	0.925046	0.826359
dfs	1044	3521	0	1171	270	31	0.750426	0.928779	0.830131
dfs	1045	3517	0	1181	273	19	0.748616	0.927968	0.828699
dfs	1046	3509	0	1203	261	20	0.744694	0.930769	0.827399
dfs	1047	3514	0	1183	267	27	0.748137	0.929384	0.828969
dfs	1048	3515	0	1196	255	28	0.746126	0.932361	0.828912
dfs	1049	3499	0	1206	256	28	0.743677	0.931824	0.827187
dfs	1050	3477	0	1221	265	30	0.740102	0.929182	0.823934
dfs	1051	3478	0	1186	300	28	0.745712	0.920593	0.823975
dfs	1052	3526	0	1192	251	27	0.747351	0.933545	0.830135
dfs	1053	3552	0	1143	268	29	0.75655	0.929843	0.834292
dfs	1054	3479	0	1223	267	28	0.739898	0.928724	0.823627
dfs	1055	3507	0	1204	262	23	0.744428	0.930486	0.827123
dfs	1056	3489	0	1225	260	22	0.740136	0.930648	0.82453
dfs	1057	3496	0	1215	260	21	0.742093	0.930777	0.825794
dfs	1058	3471	0	1246	247	26	0.735849	0.933566	0.822999
dfs	1059	3483	0	1223	259	23	0.740119	0.930786	0.824574
dfs	1060	3499	0	1215	264	18	0.742257	0.929843	0.825528
dfs	1061	3495	0	1233	246	23	0.739213	0.934242	0.825363
dfs	1062	3479	0	1244	245	24	0.736608	0.934211	0.823724
dfs	1063	3543	0	1187	238	29	0.749049	0.937054	0.83257
dfs	1064	3466	0	1257	244	27	0.733856	0.934232	0.822009
dfs	1065	3459	0	1217	288	30	0.739735	0.923139	0.821323
dfs	1066	3545	0	1171	248	27	0.751696	0.934616	0.833235
dfs	1067	3487	0	1229	248	26	0.739398	0.933601	0.825228
dfs	1068	3518	0	1176	277	21	0.749467	0.927009	0.828837
dfs	1069	3494	0	1220	254	29	0.741196	0.932231	0.82581
dfs	1070	3515	0	1178	268	32	0.748988	0.929157	0.829401
dfs	1071	3494	0	1202	269	27	0.744037	0.928514	0.826102
dfs	1072	3530	0	1183	250	32	0.748992	0.933862	0.831273
dfs	1073	3497	0	1223	249	24	0.74089	0.933529	0.826128
dfs	1074	3448	0	1227	297	24	0.73754	0.920694	0.819002
dfs	1075	3510	0	1183	276	28	0.747922	0.9271	0.827928
dfs	1076	3477	0	1241	253	25	0.736965	0.932172	0.823153
dfs	1077	3524	0	1157	292	18	0.752831	0.92348	0.829469
dfs	1078	3473	0	1208	276	31	0.741935	0.92638	0.823962
dfs	1079	3583	0	1146	244	21	0.757665	0.936242	0.837541
dfs	1080	3475	0	1225	261	33	0.739362	0.930139	0.82385
dfs	1081	3500	0	1230	232	30	0.739958	0.937835	0.827228
dfs	1082	3477	0	1219	269	27	0.740417	0.92819	0.823738
dfs	1083	3477	0	1232	254	32	0.738373	0.931922	0.823934
dfs	1084	3489	0	1196	277	32	0.744717	0.926447	0.825701
dfs	1085	3524	0	1199	243	28	0.746136	0.935492	0.830153
dfs	1086	3522	0	1201	242	27	0.745712	0.935707	0.829975
dfs	1087	3486	0	1214	264	31	0.741702	0.9296	0.825089
dfs	1088	3522	0	1201	234	34	0.745712	0.9377	0.830758
dfs	1089	3530	0	1202	242	22	0.745985	0.935843	0.830198
dfs	1090	3446	0	1262	256	31	0.731946	0.930848	0.819501
dfs	1091	3494	0	1206	271	22	0.743404	0.928021	0.825517
dfs	1092	3495	0	1216	256	26	0.741881	0.931752	0.826046
dfs	1093	3507	0	1206	247	32	0.744112	0.934204	0.828393
dfs	1094	3525	0	1166	275	28	0.751439	0.927632	0.830291
dfs	1095	3505	0	1186	271	30	0.747175	0.928231	0.82792
dfs	1096	3477	0	1236	249	31	0.737747	0.933172	0.824031
dfs	1097	3492	0	1214	258	30	0.742031	0.9312	0.825922
dfs	1098	3601	0	1153	214	27	0.757467	0.943906	0.840471
dfs	1099	3492	0	1200	269	34	0.744246	0.928476	0.826216
dfs	1100	3467	0	1242	259	24	0.73625	0.930488	0.822051
dfs	1101	3527	0	1185	260	24	0.748514	0.931344	0.82998
dfs	1102	3554	0	1146	267	25	0.75617	0.930123	0.834174
dfs	1103	3492	0	1187	283	31	0.746313	0.925033	0.826118
dfs	1104	3469	0	1227	277	18	0.738714	0.926054	0.821843
dfs	1105	3494	0	1221	257	24	0.741039	0.931485	0.825419
dfs	1106	3499	0	1213	266	19	0.742572	0.929349	0.825528
dfs	1107	3518	0	1174	264	35	0.749787	0.930196	0.830304
dfs	1108	3483	0	1210	274	26	0.742169	0.927069	0.824379
dfs	1109	3506	0	1186	273	27	0.747229	0.927759	0.827765
dfs	1110	3481	0	1230	249	33	0.738909	0.933244	0.824784
dfs	1111	3480	0	1198	286	28	0.743908	0.924057	0.824254
dfs	1112	3520	0	1198	249	25	0.746079	0.933935	0.829504
dfs	1113	3474	0	1201	285	34	0.743102	0.924182	0.823808
dfs	1114	3546	0	1167	255	23	0.752387	0.932912	0.832981
dfs	1115	3550	0	1165	257	22	0.752916	0.932493	0.833138
dfs	1116	3469	0	1241	256	29	0.736518	0.931275	0.822525
dfs	1117	3480	0	1235	259	23	0.73807	0.93073	0.823279
dfs	1118	3525	0	1193	248	26	0.747139	0.93427	0.830291
dfs	1119	3529	0	1191	253	20	0.747669	0.933104	0.830158
dfs	1120	3512	0	1177	286	21	0.748987	0.924697	0.827619
dfs	1121	3522	0	1188	249	37	0.747771	0.93397	0.830562
dfs	1122	3538	0	1199	244	15	0.746886	0.935484	0.830614
dfs	1123	3477	0	1231	247	35	0.73853	0.933673	0.824715
dfs	1124	3495	0	1225	256	18	0.740466	0.931752	0.825168
dfs	1125	3478	0	1238	238	37	0.737489	0.935953	0.824953
dfs	1126	3486	0	1218	257	32	0.741071	0.931338	0.825382
dfs	1127	3489	0	1208	275	24	0.742815	0.926939	0.824725
dfs	1128	3470	0	1234	264	26	0.73767	0.929298	0.82247
dfs	1129	3498	0	1206	261	27	0.743622	0.930567	0.826657
dfs	1130	3561	0	1126	266	38	0.759761	0.930494	0.836505
dfs	1131	3526	0	1182	255	33	0.748938	0.932558	0.830722
dfs	1132	3530	0	1173	264	29	0.750585	0.930416	0.830881
dfs	1133	3452	0	1228	290	26	0.737607	0.922501	0.819758
dfs	1134	3458	0	1252	261	24	0.734183	0.92982	0.820501
dfs	1135	3517	0	1178	268	30	0.749095	0.929194	0.829481
dfs	1136	3484	0	1210	263	30	0.742224	0.929811	0.825495
dfs	1137	3525	0	1187	254	23	0.74809	0.932786	0.830291
dfs	1138	3481	0	1212	265	35	0.741743	0.929258	0.824979
dfs	1139	3482	0	1198	286	25	0.744017	0.924098	0.824337
dfs	1140	3520	0	1177	269	29	0.749415	0.929005	0.829602
dfs	1141	3544	0	1168	262	23	0.752122	0.931161	0.83212
dfs	1142	3465	0	1233	262	31	0.737548	0.929702	0.822552
dfs	1143	3530	0	1188	246	28	0.748198	0.934852	0.831175
dfs	1144	3508	0	1173	279	34	0.749413	0.926327	0.828531
dfs	1145	3515	0	1203	250	29	0.745019	0.933599	0.828716
dfs	1146	3490	0	1207	263	35	0.743027	0.929923	0.826036
dfs	1147	3474	0	1226	271	26	0.739149	0.927637	0.822735
dfs	1148	3573	0	1144	252	26	0.757473	0.934118	0.836572
dfs	1149	3509	0	1189	256	38	0.746914	0.932005	0.829257
dfs	1150	3466	0	1208	287	27	0.741549	0.923528	0.822594
dfs	1151	3474	0	1217	274	27	0.740567	0.926894	0.82332
dfs	1152	3525	0	1196	254	21	0.746664	0.932786	0.829412
dfs	1153	3502	0	1219	243	27	0.741792	0.935113	0.827309
dfs	1154	3535	0	1167	262	28	0.751808	0.930998	0.831863
dfs	1155	3501	0	1207	257	28	0.743628	0.931613	0.827073
dfs	1156	3476	0	1233	252	31	0.738161	0.932403	0.82399
dfs	1157	3524	0	1167	268	29	0.751226	0.929325	0.830838
dfs	1158	3474	0	1204	279	34	0.742625	0.925659	0.824102
dfs	1159	3475	0	1208	275	32	0.742046	0.926667	0.824143
dfs	1160	3505	0	1189	276	25	0.746698	0.927003	0.827139
dfs	1161	3551	0	1158	253	32	0.754088	0.933491	0.834253
dfs	1162	3481	0	1210	283	22	0.742059	0.924814	0.823418
dfs	1163	3460	0	1216	278	41	0.739949	0.925629	0.822439
dfs	1164	3524	0	1193	243	32	0.747085	0.935492	0.83074
dfs	1165	3484	0	1200	273	39	0.743809	0.927336	0.825495
dfs	1166	3508	0	1194	271	20	0.746066	0.928288	0.827261
dfs	1167	3504	0	1202	255	29	0.744581	0.932163	0.82788
dfs	1168	3494	0	1205	263	31	0.743562	0.929997	0.826395
dfs	1169	3520	0	1187	260	23	0.747822	0.931217	0.829504
dfs	1170	3506	0	1236	221	34	0.73935	0.940703	0.827961
dfs	1171	3472	0	1223	278	22	0.73951	0.925867	0.822262
dfs	1172	3477	0	1214	279	24	0.741207	0.925719	0.823251
dfs	1173	3492	0	1206	272	25	0.743295	0.927736	0.825337
dfs	1174	3479	0	1218	261	30	0.740686	0.930214	0.824701
dfs	1175	3499	0	1224	248	24	0.740843	0.933814	0.82621
dfs	1176	3489	0	1203	274	33	0.743606	0.927186	0.82531
dfs	1177	3485	0	1229	259	26	0.739287	0.930823	0.824072
dfs	1178	3497	0	1201	264	32	0.744359	0.929806	0.826812
dfs	1179	3529	0	1161	279	27	0.752452	0.926733	0.830548
dfs	1180	3485	0	1181	295	33	0.746892	0.921958	0.825243
dfs	1181	3509	0	1219	241	22	0.742174	0.935733	0.82779
dfs	1182	3485	0	1232	252	25	0.738817	0.932566	0.824462
dfs	1183	3544	0	1168	260	25	0.752122	0.931651	0.832316
dfs	1184	3526	0	1147	293	29	0.754547	0.923278	0.830429
dfs	1185	3587	0	1159	224	23	0.755794	0.941223	0.838378
dfs	1186	3447	0	1267	255	25	0.731226	0.931118	0.819154
dfs	1187	3486	0	1232	248	31	0.738872	0.933583	0.824894
dfs	1188	3537	0	1187	249	20	0.74873	0.934231	0.831257
dfs	1189	3442	0	1236	282	35	0.735785	0.924275	0.819329
dfs	1190	3524	0	1202	227	40	0.745662	0.939483	0.831426
dfs	1191	3511	0	1191	260	30	0.746704	0.931053	0.82875
dfs	1192	3534	0	1176	261	24	0.750318	0.931225	0.831041
dfs	1193	3508	0	1202	253	29	0.744798	0.932731	0.828238
dfs	1194	3487	0	1200	278	29	0.743973	0.926162	0.82513
dfs	1195	3462	0	1216	291	25	0.74006	0.922462	0.821255
dfs	1196	3490	0	1197	279	28	0.744613	0.925975	0.825449
dfs	1197	3486	0	1221	258	31	0.740599	0.93109	0.824991
dfs	1198	3560	0	1135	269	27	0.758253	0.929747	0.835289
dfs	1199	3484	0	1204	276	27	0.743174	0.926596	0.824811
dfs	1200	3483	0	1215	268	24	0.741379	0.928552	0.824476
dfs	1201	3583	0	1157	226	31	0.755907	0.940667	0.838227
dfs	1202	3495	0	1203	268	30	0.743934	0.92878	0.826143
dfs	1203	3491	0	1200	271	32	0.744191	0.927964	0.825979
dfs	1204	3493	0	1213	263	22	0.742244	0.929979	0.825573
dfs	1205	3524	0	1191	254	26	0.747402	0.932769	0.82986
dfs	1206	3473	0	1195	290	38	0.744002	0.922934	0.823864
dfs	1207	3491	0	1190	276	34	0.745781	0.926732	0.826468
dfs	1208	3508	0	1236	230	21	0.73946	0.93847	0.827163
dfs	1209	3534	0	1188	249	28	0.748412	0.934179	0.831041
dfs	1210	3505	0	1180	280	32	0.748132	0.926024	0.827627
dfs	1211	3556	0	1174	231	37	0.751797	0.939002	0.835036
dfs	1212	3483	0	1207	273	31	0.742644	0.927316	0.824769
dfs	1213	3514	0	1162	283	34	0.751497	0.925467	0.829458
dfs	1214	3494	0	1207	264	30	0.743246	0.92975	0.826102
dfs	1215	3492	0	1189	279	30	0.745994	0.926014	0.826313
dfs	1216	3468	0	1234	260	34	0.737558	0.930258	0.822776
dfs	1217	3513	0	1191	254	33	0.746811	0.932572	0.829418
dfs	1218	3531	0	1178	260	24	0.749841	0.931417	0.830824
dfs	1219	3483	0	1245	236	28	0.736675	0.936542	0.824671
dfs	1220	3530	0	1166	274	24	0.751704	0.927971	0.830588
dfs	1221	3511	0	1191	269	24	0.746704	0.928836	0.827871
dfs	1222	3481	0	1217	266	29	0.740954	0.92901	0.824393
dfs	1223	3496	0	1201	278	19	0.744305	0.926338	0.825404
dfs	1224	3459	0	1240	268	25	0.736114	0.928092	0.82103
dfs	1225	3527	0	1179	270	16	0.749469	0.928891	0.82959
dfs	1226	3487	0	1226	249	34	0.739868	0.933351	0.825423
dfs	1227	3499	0	1198	263	31	0.744944	0.93009	0.827285
dfs	1228	3485	0	1216	269	23	0.741332	0.928343	0.824364
dfs	1229	3516	0	1174	285	20	0.74968	0.92502	0.828171
dfs	1230	3491	0	1211	258	34	0.74245	0.931182	0.826174
dfs	1231	3505	0	1219	237	32	0.741956	0.936665	0.828018
dfs	1232	3461	0	1232	279	21	0.737481	0.925401	0.820823
dfs	1233	3531	0	1176	254	30	0.750159	0.932893	0.831606
dfs	1234	3535	0	1174	252	32	0.75069	0.933457	0.832156
dfs	1235	3546	0	1177	255	19	0.750794	0.932912	0.832004
dfs	1236	3502	0	1219	243	32	0.741792	0.935113	0.827309
dfs	1237	3462	0	1240	259	33	0.736282	0.930395	0.822035
dfs	1238	3511	0	1186	273	23	0.747498	0.927854	0.827968
dfs	1239	3562	0	1138	272	26	0.757872	0.929056	0.834779
dfs	1240	3522	0	1159	290	22	0.752403	0.923924	0.829389
dfs	1241	3432	0	1244	296	24	0.733961	0.920601	0.816754
dfs	1242	3548	0	1159	261	30	0.753771	0.931478	0.833255
dfs	1243	3546	0	1169	251	25	0.752068	0.933895	0.833177
dfs	1244	3473	0	1204	283	36	0.74257	0.924654	0.823669
dfs	1245	3542	0	1162	255	31	0.752976	0.932842	0.833314
dfs	1246	3582	0	1131	252	31	0.760025	0.934272	0.838189
dfs	1247	3566	0	1146	253	28	0.756791	0.933752	0.83601
dfs	1248	3492	0	1211	262	29	0.742505	0.930208	0.825825
dfs	1249	3443	0	1243	277	33	0.734742	0.925538	0.819177
dfs	1250	3533	0	1188	245	28	0.748358	0.935151	0.831392
dfs	1251	3565	0	1157	241	31	0.754977	0.936679	0.836069
dfs	1252	3545	0	1165	267	20	0.752654	0.929958	0.831964
dfs	1253	3520	0	1192	259	24	0.747029	0.931463	0.829113
dfs	1254	3513	0	1195	256	27	0.746177	0.932077	0.828831
dfs	1255	3506	0	1202	251	32	0.74469	0.933191	0.828352
dfs	1256	3536	0	1154	271	27	0.753945	0.928815	0.832294
dfs	1257	3478	0	1200	291	20	0.74348	0.922791	0.823488
dfs	1258	3522	0	1179	261	36	0.749202	0.931007	0.830269
dfs	1259	3494	0	1212	261	26	0.742456	0.930493	0.825907
dfs	1260	3525	0	1187	256	24	0.74809	0.932293	0.830095
dfs	1261	3514	0	1176	276	29	0.749254	0.927177	0.828774
dfs	1262	3518	0	1174	276	26	0.749787	0.927254	0.82913
dfs	1263	3526	0	1183	259	28	0.748779	0.931572	0.830233
dfs	1264	3486	0	1206	272	24	0.742967	0.927621	0.825089
dfs	1265	3515	0	1193	266	21	0.746602	0.929648	0.828131
dfs	1266	3528	0	1186	255	22	0.748409	0.932593	0.830411
dfs	1267	3525	0	1177	260	28	0.749681	0.931308	0.830682
dfs	1268	3431	0	1258	271	35	0.731713	0.926796	0.817781
dfs	1269	3464	0	1222	276	31	0.739223	0.926203	0.822217
dfs	1270	3512	0	1201	253	27	0.745173	0.932802	0.828497
dfs	1271	3474	0	1218	277	21	0.740409	0.926153	0.82293
dfs	1272	3493	0	1231	250	21	0.739416	0.933209	0.825086
dfs	1273	3542	0	1184	245	24	0.749471	0.935305	0.832139
dfs	1274	3502	0	1196	261	30	0.745424	0.93064	0.827798
dfs	1275	3521	0	1183	266	25	0.748512	0.92976	0.829349
dfs	1276	3495	0	1189	284	21	0.746157	0.924848	0.825948
dfs	1277	3515	0	1220	238	23	0.742344	0.936584	0.828228
dfs	1278	3434	0	1264	271	23	0.730949	0.926856	0.817327
dfs	1279	3513	0	1224	232	27	0.741609	0.938051	0.828342
dfs	1280	3514	0	1172	274	32	0.749893	0.927666	0.82936
dfs	1281	3578	0	1141	244	33	0.758211	0.936159	0.837841
dfs	1282	3500	0	1199	273	23	0.744839	0.927644	0.826251
dfs	1283	3482	0	1220	268	22	0.740536	0.928533	0.823947
dfs	1284	3498	0	1190	279	27	0.74616	0.926132	0.826462
dfs	1285	3464	0	1237	260	32	0.736864	0.930183	0.822315
dfs	1286	3519	0	1158	286	33	0.752405	0.924836	0.829757
dfs	1287	3506	0	1189	272	28	0.746752	0.928004	0.82757
dfs	1288	3468	0	1242	259	23	0.736306	0.930507	0.822093
dfs	1289	3481	0	1204	275	32	0.74301	0.926784	0.824784
dfs	1290	3513	0	1188	261	28	0.747288	0.930843	0.829027
dfs	1291	3502	0	1182	283	25	0.747652	0.925231	0.827016
dfs	1292	3509	0	1202	258	26	0.744852	0.93151	0.82779
dfs	1293	3528	0	1178	255	33	0.749681	0.932593	0.831193
dfs	1294	3490	0	1199	269	31	0.744295	0.928438	0.826231
dfs	1295	3481	0	1203	277	33	0.743168	0.926291	0.824686
dfs	1296	3543	0	1195	235	23	0.747784	0.937798	0.832081
dfs	1297	3497	0	1224	247	26	0.740733	0.934028	0.826226
dfs	1298	3489	0	1203	282	21	0.743606	0.925219	0.82453
dfs	1299	3517	0	1215	240	21	0.743238	0.936119	0.828602
dfs	1300	3500	0	1219	250	28	0.741683	0.933333	0.826544
dfs	1301	3487	0	1239	239	30	0.737833	0.935856	0.82513
dfs	1302	3468	0	1233	271	24	0.737715	0.927521	0.821801
dfs	1303	3484	0	1216	261	31	0.741277	0.930307	0.825104
dfs	1304	3522	0	1196	248	30	0.746503	0.934218	0.829877
dfs	1305	3501	0	1180	283	30	0.747917	0.925211	0.827171
dfs	1306	3524	0	1197	240	31	0.746452	0.936238	0.830642
dfs	1307	3495	0	1194	266	34	0.745361	0.929274	0.827219
dfs	1308	3544	0	1126	288	38	0.758887	0.924843	0.833686
dfs	1309	3505	0	1210	248	26	0.743372	0.93392	0.827822
dfs	1310	3478	0	1203	283	26	0.743004	0.924754	0.823975
dfs	1311	3513	0	1192	265	28	0.746652	0.929857	0.828245
dfs	1312	3491	0	1227	252	24	0.739932	0.932674	0.825198
dfs	1313	3524	0	1172	271	29	0.750426	0.92859	0.830055
dfs	1314	3473	0	1222	265	34	0.739723	0.929106	0.823669
dfs	1315	3541	0	1176	257	21	0.750689	0.932333	0.831709
dfs	1316	3488	0	1192	286	26	0.745299	0.924218	0.825172
dfs	1317	3477	0	1237	248	26	0.73759	0.933423	0.824031
dfs	1318	3550	0	1164	257	21	0.753076	0.932493	0.833236
dfs	1319	3473	0	1220	272	32	0.740038	0.92737	0.823181
dfs	1320	3481	0	1222	266	25	0.740166	0.92901	0.823905
dfs	1321	3526	0	1192	259	21	0.747351	0.931572	0.829354
dfs	1322	3545	0	1151	264	33	0.754898	0.93069	0.833627
dfs	1323	3509	0	1185	275	24	0.74755	0.927326	0.82779
dfs	1324	3488	0	1208	267	28	0.74276	0.928895	0.825464
dfs	1325	3533	0	1167	268	25	0.751702	0.929492	0.831196
dfs	1326	3525	0	1194	248	27	0.74698	0.93427	0.830193
dfs	1327	3527	0	1189	246	31	0.74788	0.9348	0.830958
dfs	1328	3469	0	1225	272	28	0.739029	0.927292	0.822525
dfs	1329	3542	0	1160	261	34	0.753296	0.93137	0.832922
dfs	1330	3497	0	1185	281	31	0.746903	0.925622	0.826714
dfs	1331	3565	0	1154	240	37	0.755457	0.936925	0.836462
dfs	1332	3485	0	1222	267	20	0.740387	0.928838	0.823974
dfs	1333	3556	0	1163	252	18	0.753549	0.933824	0.834057
dfs	1334	3485	0	1212	265	31	0.741963	0.929333	0.825145
dfs	1335	3546	0	1152	271	24	0.754789	0.929002	0.832883
dfs	1336	3447	0	1238	288	24	0.735752	0.922892	0.818765
dfs	1337	3535	0	1166	268	27	0.751968	0.929529	0.831373
dfs	1338	3503	0	1190	271	28	0.746431	0.928193	0.827448
dfs	1339	3513	0	1207	241	33	0.74428	0.935802	0.829124
dfs	1340	3452	0	1214	303	25	0.73982	0.919308	0.819855
dfs	1341	3554	0	1158	256	29	0.754244	0.932808	0.834077
dfs	1342	3506	0	1188	273	29	0.746911	0.927759	0.82757
dfs	1343	3446	0	1258	265	24	0.732568	0.928591	0.819014
dfs	1344	3557	0	1173	238	25	0.752008	0.937286	0.834487
dfs	1345	3477	0	1216	281	19	0.740891	0.925226	0.822861
dfs	1346	3505	0	1220	243	25	0.741799	0.935165	0.827334
dfs	1347	3502	0	1197	267	26	0.745265	0.929159	0.827114
dfs	1348	3544	0	1156	267	29	0.754043	0.92994	0.832805
dfs	1349	3540	0	1208	222	23	0.745577	0.940989	0.831962
dfs	1350	3536	0	1181	251	25	0.749629	0.933721	0.831609
dfs	1351	3477	0	1219	281	19	0.740417	0.925226	0.822569
dfs	1352	3510	0	1183	268	34	0.747922	0.929063	0.82871
dfs	1353	3461	0	1242	273	21	0.735913	0.926888	0.820434
dfs	1354	3485	0	1191	284	31	0.745295	0.924648	0.82534
dfs	1355	3508	0	1180	275	29	0.748294	0.927306	0.828238
dfs	1356	3525	0	1195	243	31	0.746822	0.93551	0.830584
dfs	1357	3533	0	1177	259	26	0.750106	0.931698	0.831099
dfs	1358	3497	0	1219	247	34	0.741518	0.934028	0.826714
dfs	1359	3445	0	1264	257	27	0.731578	0.930578	0.819165
dfs	1360	3505	0	1213	249	28	0.7429	0.933671	0.827432
dfs	1361	3536	0	1189	236	29	0.74836	0.937434	0.832294
dfs	1362	3499	0	1213	244	41	0.742572	0.934812	0.827676
dfs	1363	3472	0	1217	273	30	0.740456	0.927103	0.823334
dfs	1364	3493	0	1197	280	26	0.744776	0.925788	0.825476
dfs	1365	3498	0	1198	272	25	0.744889	0.927851	0.826364
dfs	1366	3445	0	1237	289	24	0.735797	0.922603	0.818679
dfs	1367	3524	0	1184	259	25	0.748513	0.931536	0.830055
dfs	1368	3530	0	1151	286	29	0.754112	0.925052	0.830881
dfs	1369	3505	0	1207	255	29	0.743846	0.932181	0.827432
dfs	1370	3495	0	1210	263	28	0.742827	0.930016	0.825948
dfs	1371	3485	0	1212	274	22	0.741963	0.927108	0.824267
dfs	1372	3519	0	1181	275	22	0.748723	0.927517	0.828585
dfs	1373	3497	0	1221	258	19	0.741204	0.931292	0.825446
dfs	1374	3484	0	1211	281	22	0.742066	0.925365	0.823641
dfs	1375	3528	0	1197	253	16	0.746667	0.933086	0.829532
dfs	1376	3556	0	1165	253	16	0.75323	0.933578	0.833763
dfs	1377	3505	0	1209	253	29	0.74353	0.932677	0.827432
dfs	1378	3481	0	1194	290	29	0.744599	0.923097	0.824296
dfs	1379	3500	0	1210	257	29	0.7431	0.931594	0.826739
dfs	1380	3513	0	1169	278	34	0.75032	0.926668	0.829222
dfs	1381	3456	0	1242	272	26	0.735632	0.927039	0.820318
dfs	1382	3523	0	1193	255	25	0.747031	0.932504	0.829527
dfs	1383	3499	0	1222	245	28	0.741157	0.934562	0.826698
dfs	1384	3506	0	1210	250	27	0.743427	0.93344	0.827668
dfs	1385	3505	0	1171	291	24	0.749572	0.92334	0.827432
dfs	1386	3489	0	1210	270	30	0.742498	0.928172	0.825018
dfs	1387	3506	0	1192	256	39	0.746275	0.931951	0.828842
dfs	1388	3524	0	1192	260	17	0.747243	0.93129	0.829176
dfs	1389	3478	0	1224	267	22	0.739685	0.928705	0.823488
dfs	1390	3487	0	1233	254	22	0.738771	0.932104	0.824252
dfs	1391	3486	0	1200	281	22	0.743918	0.925405	0.824796
dfs	1392	3484	0	1203	280	23	0.743333	0.925611	0.824518
dfs	1393	3552	0	1165	253	23	0.753021	0.933509	0.833607
dfs	1394	3514	0	1196	260	22	0.746072	0.931108	0.828383
dfs	1395	3535	0	1146	272	37	0.755181	0.928553	0.832941
dfs	1396	3465	0	1220	279	31	0.739594	0.925481	0.822162
dfs	1397	3451	0	1250	255	35	0.734099	0.931193	0.820983
dfs	1398	3560	0	1157	261	19	0.754717	0.931693	0.833919
dfs	1399	3479	0	1223	267	27	0.739898	0.928724	0.823627
dfs	1400	3521	0	1209	236	26	0.744397	0.937184	0.82974
dfs	1401	3520	0	1189	257	27	0.747505	0.931957	0.829602
dfs	1402	3462	0	1225	280	28	0.738639	0.925174	0.82145
dfs	1403	3492	0	1212	267	21	0.742347	0.92897	0.825239
dfs	1404	3562	0	1149	252	28	0.756103	0.933928	0.83566
dfs	1405	3439	0	1244	288	20	0.734358	0.922726	0.817836
dfs	1406	3537	0	1155	272	29	0.753836	0.92859	0.832137
dfs	1407	3556	0	1135	267	36	0.758047	0.93016	0.83533
dfs	1408	3463	0	1252	253	23	0.734464	0.931916	0.821492
dfs	1409	3574	0	1147	249	23	0.757043	0.934868	0.83661
dfs	1410	3528	0	1194	238	32	0.747141	0.936803	0.831291
dfs	1411	3561	0	1149	254	28	0.756051	0.933421	0.835425
dfs	1412	3518	0	1200	259	21	0.745655	0.931427	0.828252
dfs	1413	3494	0	1203	265	28	0.743879	0.929503	0.826395
dfs	1414	3524	0	1198	249	22	0.746294	0.934005	0.829665
dfs	1415	3521	0	1191	250	27	0.747241	0.933705	0.830131
dfs	1416	3503	0	1224	238	30	0.741062	0.936381	0.82735
dfs	1417	3461	0	1250	258	25	0.734664	0.930627	0.821115
dfs	1418	3574	0	1171	222	28	0.753214	0.941517	0.836904
dfs	1419	3477	0	1257	229	28	0.734474	0.938208	0.823934
dfs	1420	3485	0	1220	266	24	0.740701	0.929086	0.824267
dfs	1421	3483	0	1207	269	34	0.742644	0.928305	0.82516
dfs	1422	3520	0	1200	248	26	0.745763	0.934183	0.829406
dfs	1423	3470	0	1230	264	27	0.738298	0.929298	0.82286
dfs	1424	3498	0	1200	265	30	0.744572	0.929577	0.826853
dfs	1425	3584	0	1146	239	24	0.757717	0.937484	0.838069
dfs	1426	3542	0	1153	274	26	0.75442	0.928197	0.832335
dfs	1427	3527	0	1161	284	22	0.752346	0.925479	0.82998
dfs	1428	3544	0	1169	250	27	0.751963	0.934106	0.833196
dfs	1429	3516	0	1173	279	24	0.74984	0.926482	0.828854
dfs	1430	3548	0	1175	252	17	0.751217	0.933684	0.832571
dfs	1431	3526	0	1200	255	15	0.746085	0.932558	0.828964
dfs	1432	3438	0	1279	242	34	0.728853	0.934239	0.818864
dfs	1433	3539	0	1155	274	27	0.753941	0.928141	0.832021
dfs	1434	3471	0	1269	228	26	0.732278	0.938362	0.822609
dfs	1435	3579	0	1140	260	14	0.758423	0.932274	0.83641
dfs	1436	3527	0	1205	238	28	0.745351	0.936786	0.830175
dfs	1437	3535	0	1150	271	31	0.754536	0.928797	0.832646
dfs	1438	3534	0	1163	266	32	0.752395	0.93	0.831823
dfs	1439	3520	0	1171	266	34	0.750373	0.929741	0.830482
dfs	1440	3513	0	1179	275	26	0.748721	0.927402	0.828538
dfs	1441	3529	0	1171	269	25	0.750851	0.929173	0.830548
dfs	1442	3478	0	1213	276	25	0.74142	0.926478	0.823683
dfs	1443	3543	0	1157	267	32	0.75383	0.929921	0.832667
dfs	1444	3435	0	1255	279	23	0.732409	0.924879	0.817468
dfs	1445	3514	0	1210	252	19	0.743861	0.933086	0.827797
dfs	1446	3511	0	1206	256	19	0.744329	0.932041	0.827676
dfs	1447	3532	0	1194	235	27	0.747355	0.937616	0.831744
dfs	1448	3505	0	1217	242	27	0.74227	0.935415	0.827725
dfs	1449	3493	0	1208	272	20	0.743033	0.927756	0.825183
dfs	1450	3517	0	1181	278	21	0.748616	0.926746	0.828211
dfs	1451	3504	0	1193	259	39	0.746008	0.931172	0.828369
dfs	1452	3461	0	1223	286	26	0.738898	0.923672	0.821018
dfs	1453	3539	0	1179	250	28	0.750106	0.93402	0.832021
dfs	1454	3525	0	1193	245	34	0.747139	0.935013	0.830584
dfs	1455	3489	0	1208	265	32	0.742815	0.929409	0.825701
dfs	1456	3469	0	1214	277	35	0.740764	0.926054	0.823111
dfs	1457	3496	0	1212	256	27	0.742566	0.93177	0.826478
dfs	1458	3504	0	1179	280	27	0.748238	0.926004	0.827684
dfs	1459	3514	0	1221	240	18	0.742133	0.936068	0.827895
dfs	1460	3527	0	1195	243	32	0.746929	0.935544	0.830664
dfs	1461	3573	0	1134	260	28	0.759082	0.932168	0.836768
dfs	1462	3521	0	1176	262	35	0.749627	0.930743	0.830425
dfs	1463	3533	0	1169	265	23	0.751382	0.930226	0.831294
dfs	1464	3484	0	1205	277	25	0.743016	0.926349	0.824615
dfs	1465	3516	0	1223	232	24	0.741929	0.9381	0.828561
dfs	1466	3547	0	1163	261	23	0.753079	0.93146	0.832825
dfs	1467	3498	0	1209	257	34	0.743149	0.931558	0.826755
dfs	1468	3545	0	1147	280	23	0.755541	0.926797	0.832453
dfs	1469	3551	0	1170	250	24	0.752171	0.934228	0.833372
dfs	1470	3522	0	1187	257	26	0.747929	0.931993	0.829877
dfs	1471	3533	0	1194	242	27	0.747409	0.935894	0.831099
dfs	1472	3449	0	1245	271	32	0.734768	0.927151	0.819824
dfs	1473	3464	0	1240	259	32	0.736395	0.930432	0.822119
dfs	1474	3522	0	1193	249	26	0.746978	0.93397	0.830073
dfs	1475	3545	0	1187	224	36	0.749155	0.940568	0.83402
dfs	1476	3561	0	1150	262	21	0.75589	0.931467	0.834544
dfs	1477	3535	0	1189	247	25	0.748307	0.934691	0.831178
dfs	1478	3521	0	1174	269	30	0.749947	0.929024	0.829935
dfs	1479	3527	0	1163	274	28	0.752026	0.927914	0.830762
dfs	1480	3495	0	1215	262	24	0.742038	0.930264	0.825558
dfs	1481	3492	0	1218	260	21	0.741401	0.930704	0.825337
dfs	1482	3489	0	1235	244	26	0.738569	0.934637	0.825115
dfs	1483	3523	0	1183	264	24	0.748619	0.930288	0.829624
dfs	1484	3501	0	1217	249	26	0.742052	0.9336	0.826878
dfs	1485	3490	0	1237	242	28	0.738312	0.935155	0.825157
dfs	1486	3453	0	1236	276	29	0.736404	0.925986	0.820385
dfs	1487	3544	0	1175	246	25	0.751007	0.935092	0.833
dfs	1488	3523	0	1217	229	25	0.743249	0.938966	0.829722
dfs	1489	3530	0	1197	240	26	0.746774	0.93634	0.830881
dfs	1490	3535	0	1184	252	24	0.749099	0.933457	0.831178
dfs	1491	3497	0	1222	250	26	0.741047	0.93328	0.826128
dfs	1492	3415	0	1293	261	27	0.725361	0.928999	0.814647
dfs	1493	3490	0	1194	281	29	0.74509	0.925484	0.825547
dfs	1494	3508	0	1181	284	23	0.748134	0.925105	0.827261
dfs	1495	3478	0	1212	270	33	0.741578	0.927962	0.824366
dfs	1496	3488	0	1211	277	19	0.742286	0.926428	0.824197
dfs	1497	3446	0	1233	290	26	0.736482	0.922377	0.819014
dfs	1498	3467	0	1208	291	26	0.741604	0.922565	0.822246
dfs	1499	3474	0	1216	276	29	0.740725	0.9264	0.823223
dfs	1500	3513	0	1183	267	27	0.748083	0.929365	0.828929
dfs	1501	3498	0	1207	256	32	0.743464	0.931806	0.827048
dfs	1502	3497	0	1213	263	25	0.742463	0.930053	0.825738
dfs	1503	3545	0	1172	254	19	0.751537	0.93314	0.83255
dfs	1504	3524	0	1208	242	25	0.744717	0.935741	0.829372
dfs	1505	3521	0	1210	236	30	0.74424	0.937184	0.829642
dfs	1506	3574	0	1142	253	27	0.757846	0.933891	0.836708
dfs	1507	3543	0	1152	271	30	0.754633	0.928946	0.832765
dfs	1508	3500	0	1199	261	32	0.744839	0.930604	0.827423
dfs	1509	3499	0	1193	279	25	0.745737	0.926151	0.82621
dfs	1510	3488	0	1208	269	27	0.74276	0.9284	0.825269
dfs	1511	3526	0	1194	243	30	0.747034	0.935527	0.830722
dfs	1512	3474	0	1200	287	29	0.743261	0.923691	0.823711
dfs	1513	3430	0	1248	285	29	0.733219	0.923284	0.817348
dfs	1514	3497	0	1187	284	28	0.746584	0.924888	0.826226
dfs	1515	3536	0	1153	276	28	0.754105	0.927597	0.831902
dfs	1516	3548	0	1166	252	30	0.752652	0.933684	0.833451
dfs	1517	3509	0	1191	265	25	0.746596	0.929783	0.82818
dfs	1518	3547	0	1158	262	26	0.753879	0.931216	0.833216
dfs	1519	3495	0	1220	250	27	0.741251	0.933244	0.826241
dfs	1520	3491	0	1227	242	32	0.739932	0.935173	0.826174
dfs	1521	3512	0	1172	270	32	0.749787	0.928609	0.829672
dfs	1522	3452	0	1250	270	23	0.734156	0.927458	0.819563
dfs	1523	3517	0	1199	238	42	0.745759	0.936618	0.830362
dfs	1524	3484	0	1222	264	27	0.740331	0.929562	0.824225
dfs	1525	3479	0	1220	263	32	0.74037	0.929717	0.82431
dfs	1526	3514	0	1195	261	23	0.746231	0.930861	0.828383
dfs	1527	3560	0	1142	268	25	0.757125	0.92999	0.834701
dfs	1528	3510	0	1198	259	30	0.74554	0.931282	0.828123
dfs	1529	3465	0	1233	259	29	0.737548	0.930451	0.822845
dfs	1530	3516	0	1209	239	30	0.744127	0.936352	0.829245
dfs	1531	3556	0	1149	261	28	0.755792	0.931622	0.834546
dfs	1532	3502	0	1207	258	28	0.743682	0.931383	0.827016
dfs	1533	3486	0	1221	258	28	0.740599	0.93109	0.824991
dfs	1534	3463	0	1219	282	28	0.739641	0.9247	0.821882
dfs	1535	3483	0	1211	277	24	0.742011	0.92633	0.823989
dfs	1536	3505	0	1199	259	28	0.745111	0.93119	0.827822
dfs	1537	3565	0	1143	257	27	0.757222	0.932758	0.835873
dfs	1538	3496	0	1216	254	27	0.741935	0.932267	0.826282
dfs	1539	3555	0	1159	257	22	0.754137	0.932581	0.83392
dfs	1540	3540	0	1153	262	33	0.754315	0.931089	0.833431
dfs	1541	3486	0	1235	253	22	0.738403	0.932335	0.824113
dfs	1542	3529	0	1170	269	25	0.751011	0.929173	0.830646
dfs	1543	3491	0	1197	276	29	0.744667	0.926732	0.825784
dfs	1544	3498	0	1205	273	21	0.743781	0.927605	0.825584
dfs	1545	3496	0	1206	264	25	0.743513	0.929787	0.826282
dfs	1546	3511	0	1195	254	34	0.746069	0.932537	0.828946
dfs	1547	3473	0	1218	282	24	0.740354	0.9249	0.822401
dfs	1548	3453	0	1238	277	28	0.73609	0.925737	0.820093
dfs	1549	3519	0	1172	280	24	0.75016	0.926296	0.828975
dfs	1550	3456	0	1256	252	28	0.733447	0.932039	0.820903
dfs	1551	3502	0	1183	270	36	0.747492	0.92842	0.82819
dfs	1552	3448	0	1263	244	35	0.731904	0.933911	0.820659
dfs	1553	3445	0	1252	268	28	0.733447	0.927821	0.819263
dfs	1554	3438	0	1247	278	30	0.733831	0.925188	0.818474
dfs	1555	3508	0	1199	253	35	0.745273	0.932731	0.828531
dfs	1556	3541	0	1172	252	27	0.751326	0.933562	0.832589
dfs	1557	3524	0	1157	280	34	0.752831	0.926393	0.830642
dfs	1558	3504	0	1229	236	26	0.740334	0.936898	0.827098
dfs	1559	3501	0	1218	240	30	0.741894	0.935846	0.82766
dfs	1560	3500	0	1213	255	24	0.742627	0.932091	0.826641
dfs	1561	3490	0	1211	271	25	0.742395	0.927945	0.824864
dfs	1562	3504	0	1207	246	34	0.743791	0.9344	0.828271
dfs	1563	3512	0	1208	242	31	0.744068	0.935535	0.828888
dfs	1564	3500	0	1197	263	32	0.745156	0.930109	0.827423
dfs	1565	3515	0	1192	270	20	0.74676	0.928666	0.827838
dfs	1566	3469	0	1212	282	30	0.741081	0.92482	0.822818
dfs	1567	3532	0	1170	264	28	0.75117	0.930453	0.831254
dfs	1568	3487	0	1217	260	31	0.741284	0.930611	0.825228
dfs	1569	3540	0	1178	267	13	0.750318	0.929866	0.830499
dfs	1570	3451	0	1246	273	21	0.734724	0.926692	0.819618
dfs	1571	3518	0	1191	258	28	0.74708	0.931674	0.829228
dfs	1572	3496	0	1217	250	34	0.741778	0.933262	0.826575
dfs	1573	3487	0	1214	259	34	0.741757	0.93086	0.825619
dfs	1574	3466	0	1238	264	27	0.73682	0.929223	0.821911
dfs	1575	3478	0	1225	264	25	0.739528	0.929449	0.823683
dfs	1576	3456	0	1238	269	32	0.736259	0.927785	0.821
dfs	1577	3494	0	1231	243	27	0.739471	0.934975	0.82581
dfs	1578	3499	0	1220	252	25	0.741471	0.932818	0.82621
dfs	1579	3550	0	1181	232	28	0.75037	0.938657	0.834019
dfs	1580	3520	0	1183	260	29	0.748458	0.931217	0.829895
dfs	1581	3527	0	1175	263	32	0.750106	0.930607	0.830664
dfs	1582	3491	0	1216	258	29	0.741661	0.931182	0.825686
dfs	1583	3502	0	1198	250	41	0.745106	0.933369	0.82868
dfs	1584	3531	0	1161	274	27	0.752558	0.927989	0.831117
dfs	1585	3542	0	1177	250	22	0.750583	0.934072	0.832335
dfs	1586	3431	0	1279	256	27	0.72845	0.930567	0.817197
dfs	1587	3515	0	1186	260	30	0.747713	0.931126	0.829401
dfs	1588	3550	0	1175	244	26	0.751323	0.935688	0.833431
dfs	1589	3461	0	1247	257	29	0.735132	0.930877	0.821505
dfs	1590	3502	0	1225	243	23	0.74085	0.935113	0.826723
dfs	1591	3476	0	1223	265	30	0.739732	0.929163	0.823697
dfs	1592	3478	0	1227	264	27	0.739214	0.929449	0.823488
dfs	1593	3505	0	1206	257	29	0.744003	0.931685	0.827334
dfs	1594	3470	0	1226	264	36	0.738927	0.929298	0.82325
dfs	1595	3498	0	1198	269	26	0.744889	0.92859	0.826657
dfs	1596	3490	0	1214	256	30	0.741922	0.93166	0.826036
dfs	1597	3537	0	1164	260	30	0.752393	0.931525	0.832431
dfs	1598	3488	0	1209	274	23	0.742602	0.927166	0.824684
dfs	1599	3544	0	1168	264	17	0.752122	0.930672	0.831925
dfs	1600	3458	0	1224	280	30	0.738573	0.925094	0.821378
dfs	1601	3495	0	1207	263	25	0.743301	0.930016	0.826241
dfs	1602	3495	0	1201	265	36	0.74425	0.929521	0.826632
dfs	1603	3441	0	1247	275	29	0.734002	0.925996	0.818896
dfs	1604	3479	0	1216	269	31	0.741001	0.928228	0.824115
dfs	1605	3480	0	1205	278	29	0.742796	0.926024	0.824352
dfs	1606	3511	0	1200	258	29	0.745277	0.931547	0.828066
dfs	1607	3516	0	1192	250	30	0.746814	0.933617	0.829832
dfs	1608	3496	0	1195	280	20	0.745257	0.925847	0.825794
dfs	1609	3446	0	1240	281	26	0.735382	0.924604	0.819208
dfs	1610	3485	0	1220	262	27	0.740701	0.930077	0.824657
dfs	1611	3499	0	1186	280	26	0.746852	0.925906	0.826796
dfs	1612	3510	0	1209	249	26	0.743802	0.933759	0.828025
dfs	1613	3508	0	1205	257	23	0.744324	0.93174	0.827554
dfs	1614	3499	0	1207	258	29	0.743519	0.931328	0.826894
dfs	1615	3516	0	1194	249	35	0.746497	0.933865	0.829735
dfs	1616	3513	0	1218	237	29	0.742549	0.9368	0.82844
dfs	1617	3586	0	1104	273	33	0.764606	0.929256	0.838929
dfs	1618	3543	0	1161	265	27	0.753189	0.93041	0.832472
dfs	1619	3574	0	1143	247	25	0.757685	0.935357	0.837198
dfs	1620	3451	0	1256	262	29	0.733163	0.929437	0.819715
dfs	1621	3501	0	1200	264	31	0.744735	0.92988	0.827073
dfs	1622	3552	0	1162	252	24	0.7535	0.933754	0.833999
dfs	1623	3527	0	1149	286	31	0.754277	0.924993	0.830958
dfs	1624	3535	0	1171	258	28	0.751169	0.93198	0.831863
dfs	1625	3504	0	1205	253	32	0.744107	0.932659	0.827782
dfs	1626	3482	0	1228	267	18	0.739278	0.928781	0.823265
dfs	1627	3475	0	1225	274	20	0.739362	0.926914	0.822583
dfs	1628	3558	0	1178	235	24	0.751267	0.938044	0.83433
dfs	1629	3471	0	1234	248	37	0.737726	0.933315	0.824074
dfs	1630	3480	0	1203	285	25	0.743113	0.924303	0.823864
dfs	1631	3535	0	1168	267	26	0.751648	0.929774	0.831276
dfs	1632	3464	0	1229	268	33	0.738121	0.928189	0.822315
dfs	1633	3458	0	1247	263	22	0.734963	0.92932	0.820793
dfs	1634	3527	0	1176	269	25	0.749947	0.929136	0.82998
dfs	1635	3479	0	1235	254	27	0.738014	0.931958	0.823724
dfs	1636	3562	0	1164	240	27	0.753703	0.936875	0.835366
dfs	1637	3501	0	1209	254	32	0.743312	0.932357	0.827171
dfs	1638	3476	0	1226	263	29	0.73926	0.92966	0.823599
dfs	1639	3506	0	1187	275	23	0.74707	0.927268	0.827472
dfs	1640	3514	0	1217	228	35	0.742761	0.93907	0.829458
dfs	1641	3532	0	1165	268	29	0.751969	0.929474	0.831352
dfs	1642	3495	0	1206	270	25	0.743459	0.928287	0.825656
dfs	1643	3544	0	1155	271	28	0.754203	0.928965	0.832511
dfs	1644	3444	0	1247	269	30	0.734172	0.927552	0.81961
dfs	1645	3466	0	1244	252	31	0.735881	0.932222	0.822496
dfs	1646	3524	0	1193	257	18	0.747085	0.932029	0.829372
dfs	1647	3492	0	1189	286	27	0.745994	0.924299	0.82563
dfs	1648	3472	0	1203	290	30	0.742674	0.922913	0.823041
dfs	1649	3521	0	1193	254	28	0.746924	0.932715	0.829544
dfs	1650	3506	0	1174	283	30	0.749145	0.92531	0.827961
dfs	1651	3433	0	1258	284	20	0.731827	0.923594	0.816603
dfs	1652	3490	0	1205	265	34	0.743344	0.929427	0.826036
dfs	1653	3499	0	1198	271	22	0.744944	0.928117	0.826503
dfs	1654	3500	0	1194	273	28	0.745633	0.927644	0.826739
dfs	1655	3505	0	1185	277	24	0.747335	0.926758	0.827432
dfs	1656	3464	0	1219	284	29	0.739697	0.924226	0.821729
dfs	1657	3491	0	1202	279	23	0.743874	0.925995	0.825003
dfs	1658	3534	0	1181	257	21	0.749523	0.932208	0.830943
dfs	1659	3545	0	1154	268	27	0.754416	0.929714	0.832942
dfs	1660	3515	0	1217	248	17	0.742815	0.934095	0.827546
dfs	1661	3475	0	1227	275	18	0.739047	0.926667	0.822291
dfs	1662	3466	0	1237	257	36	0.736976	0.93097	0.822692
dfs	1663	3520	0	1183	257	32	0.748458	0.931957	0.830189
dfs	1664	3538	0	1156	269	30	0.753728	0.929341	0.832373
dfs	1665	3436	0	1239	295	27	0.734973	0.920933	0.817511
dfs	1666	3520	0	1193	253	28	0.74687	0.932945	0.829602
dfs	1667	3507	0	1184	278	24	0.747602	0.926552	0.827513
dfs	1668	3541	0	1190	242	25	0.748468	0.93603	0.831806
dfs	1669	3542	0	1187	231	35	0.748996	0.938776	0.833216
dfs	1670	3476	0	1213	273	28	0.741309	0.927181	0.823892
dfs	1671	3505	0	1219	245	24	0.741956	0.934667	0.827236
dfs	1672	3494	0	1172	294	32	0.748821	0.922386	0.826591
dfs	1673	3509	0	1205	258	21	0.744378	0.93151	0.827497
dfs	1674	3520	0	1178	275	22	0.749255	0.927536	0.828918
dfs	1675	3459	0	1255	245	35	0.733772	0.933855	0.82181
dfs	1676	3499	0	1235	237	21	0.739121	0.936563	0.82621
dfs	1677	3470	0	1215	280	27	0.740662	0.925333	0.822762
dfs	1678	3510	0	1205	258	24	0.744433	0.931529	0.827537
dfs	1679	3480	0	1213	271	30	0.74153	0.927753	0.824254
dfs	1680	3482	0	1187	283	41	0.74577	0.924834	0.825705
dfs	1681	3523	0	1214	235	24	0.74372	0.937467	0.829429
dfs	1682	3469	0	1219	280	26	0.739974	0.925313	0.82233
dfs	1683	3511	0	1204	252	25	0.744645	0.933032	0.828261
dfs	1684	3549	0	1168	259	19	0.752385	0.931985	0.83261
dfs	1685	3557	0	1141	264	27	0.757131	0.930908	0.835075
dfs	1686	3525	0	1174	264	32	0.75016	0.930325	0.830584
dfs	1687	3548	0	1159	264	23	0.753771	0.930745	0.832962
dfs	1688	3532	0	1187	245	30	0.748464	0.935134	0.83145
dfs	1689	3485	0	1210	271	26	0.742279	0.927849	0.824754
dfs	1690	3482	0	1217	266	26	0.741009	0.929029	0.824435
dfs	1691	3492	0	1212	264	27	0.742347	0.929712	0.825532
dfs	1692	3494	0	1212	261	25	0.742456	0.930493	0.825907
dfs	1693	3528	0	1191	257	17	0.747616	0.9321	0.829727
dfs	1694	3552	0	1164	260	17	0.753181	0.931794	0.833021
dfs	1695	3550	0	1166	251	26	0.752757	0.933965	0.833627
dfs	1696	3529	0	1196	242	22	0.746878	0.935826	0.830744
dfs	1697	3456	0	1214	288	36	0.740043	0.923077	0.821488
dfs	1698	3439	0	1264	260	30	0.731235	0.929711	0.818615
dfs	1699	3489	0	1217	259	24	0.741394	0.930896	0.825408
dfs	1700	3495	0	1211	267	23	0.742669	0.929027	0.825461
dfs	1701	3519	0	1181	273	23	0.748723	0.928006	0.82878
dfs	1702	3524	0	1197	252	18	0.746452	0.933263	0.829469
dfs	1703	3518	0	1182	259	34	0.748511	0.931427	0.830011
dfs	1704	3507	0	1194	264	23	0.746011	0.929992	0.827904
dfs	1705	3556	0	1173	238	29	0.751956	0.937269	0.834448
dfs	1706	3506	0	1197	266	24	0.745482	0.92948	0.827375
dfs	1707	3524	0	1188	258	22	0.747878	0.931782	0.829762
dfs	1708	3513	0	1199	257	22	0.745543	0.93183	0.828342
dfs	1709	3493	0	1197	274	31	0.744776	0.927263	0.826061
dfs	1710	3515	0	1191	253	36	0.746919	0.932856	0.829596
dfs	1711	3469	0	1226	273	27	0.738871	0.927044	0.82233
dfs	1712	3481	0	1209	276	29	0.742217	0.926537	0.824198
dfs	1713	3576	0	1148	246	27	0.756986	0.935636	0.836883
dfs	1714	3519	0	1173	274	28	0.75	0.927762	0.829464
dfs	1715	3492	0	1217	261	26	0.741559	0.930456	0.825337
dfs	1716	3544	0	1159	262	26	0.753562	0.931161	0.833
dfs	1717	3481	0	1207	279	25	0.742534	0.925798	0.8241
dfs	1718	3475	0	1202	281	34	0.742998	0.925186	0.824143
dfs	1719	3471	0	1243	256	26	0.736317	0.931312	0.822414
dfs	1720	3504	0	1187	278	21	0.746962	0.926494	0.827098
dfs	1721	3519	0	1196	262	17	0.746341	0.930706	0.82839
dfs	1722	3477	0	1242	253	23	0.736809	0.932172	0.823056
dfs	1723	3510	0	1193	264	25	0.746332	0.930048	0.828123
dfs	1724	3529	0	1176	261	27	0.750053	0.931135	0.830842
dfs	1725	3519	0	1186	260	26	0.747928	0.931199	0.829562
dfs	1726	3475	0	1238	255	25	0.737322	0.931635	0.823167
dfs	1727	3489	0	1194	286	26	0.745035	0.924238	0.825018
dfs	1728	3498	0	1210	259	27	0.742991	0.931062	0.826462
dfs	1729	3469	0	1227	271	27	0.738714	0.92754	0.822428
dfs	1730	3512	0	1199	245	40	0.745489	0.934788	0.829476
dfs	1731	3556	0	1128	277	31	0.75918	0.927733	0.835036
dfs	1732	3447	0	1229	289	30	0.737169	0.922645	0.819544
dfs	1733	3472	0	1231	259	28	0.738252	0.930582	0.823334
dfs	1734	3492	0	1187	286	28	0.746313	0.924299	0.825825
dfs	1735	3476	0	1225	264	26	0.739417	0.929412	0.823599
dfs	1736	3485	0	1228	254	28	0.739444	0.932067	0.824657
dfs	1737	3458	0	1229	279	27	0.737785	0.925341	0.820988
dfs	1738	3503	0	1217	246	27	0.742161	0.934383	0.827252
dfs	1739	3550	0	1147	263	33	0.755802	0.931025	0.834313
dfs	1740	3499	0	1218	252	28	0.741785	0.932818	0.826405
dfs	1741	3470	0	1225	272	29	0.739084	0.927312	0.822567
dfs	1742	3485	0	1194	285	26	0.744817	0.924403	0.82495
dfs	1743	3492	0	1201	273	27	0.744087	0.92749	0.825727
dfs	1744	3491	0	1204	275	25	0.743557	0.926978	0.825198
dfs	1745	3502	0	1212	247	34	0.742894	0.934116	0.827603
dfs	1746	3578	0	1146	245	23	0.757409	0.935914	0.837253
dfs	1747	3502	0	1208	258	24	0.743524	0.931383	0.826919
dfs	1748	3510	0	1186	272	23	0.747445	0.92808	0.828025
dfs	1749	3512	0	1179	281	25	0.748668	0.925916	0.827911
dfs	1750	3533	0	1195	237	25	0.74725	0.937135	0.83149
dfs	1751	3519	0	1196	246	34	0.746341	0.934661	0.829953
dfs	1752	3479	0	1219	267	31	0.740528	0.928724	0.824017
dfs	1753	3462	0	1240	266	24	0.736282	0.928648	0.821352
dfs	1754	3508	0	1216	242	29	0.742591	0.935467	0.827944
dfs	1755	3520	0	1205	247	23	0.744974	0.934431	0.829016
dfs	1756	3469	0	1225	270	28	0.739029	0.927788	0.82272
dfs	1757	3463	0	1238	258	35	0.736652	0.930664	0.82237
dfs	1758	3499	0	1177	282	32	0.748289	0.925417	0.82748
dfs	1759	3523	0	1175	271	26	0.749894	0.928571	0.829722
dfs	1760	3483	0	1218	267	27	0.740906	0.9288	0.824281
dfs	1761	3516	0	1185	268	27	0.747926	0.929175	0.828757
dfs	1762	3522	0	1195	253	26	0.746661	0.93298	0.829487
dfs	1763	3521	0	1207	235	29	0.744712	0.937433	0.830033
dfs	1764	3507	0	1202	263	22	0.744744	0.930239	0.82722
dfs	1765	3519	0	1185	265	27	0.748087	0.929968	0.829171
dfs	1766	3507	0	1209	253	25	0.743639	0.932713	0.827513
dfs	1767	3475	0	1247	250	24	0.735917	0.932886	0.822777
dfs	1768	3482	0	1239	248	26	0.737556	0.933512	0.824044
dfs	1769	3476	0	1237	262	20	0.737534	0.929909	0.822625
dfs	1770	3501	0	1185	283	25	0.747119	0.925211	0.826682
dfs	1771	3450	0	1243	272	32	0.735137	0.926921	0.819964
dfs	1772	3535	0	1204	225	31	0.745938	0.94016	0.831863
dfs	1773	3471	0	1233	264	25	0.737883	0.929317	0.822609
dfs	1774	3533	0	1173	269	19	0.750744	0.929248	0.830512
dfs	1775	3497	0	1198	260	30	0.744835	0.930796	0.827496
dfs	1776	3542	0	1152	275	26	0.75458	0.927954	0.832335
dfs	1777	3471	0	1199	294	24	0.743255	0.921912	0.822999
dfs	1778	3493	0	1215	268	22	0.741929	0.928742	0.824891
dfs	1779	3504	0	1200	260	25	0.744898	0.930925	0.827586
dfs	1780	3525	0	1168	270	30	0.751119	0.928854	0.830584
dfs	1781	3501	0	1218	249	24	0.741894	0.9336	0.82678
dfs	1782	3492	0	1176	298	30	0.748072	0.921372	0.825727
dfs	1783	3471	0	1217	282	21	0.740401	0.92486	0.822414
dfs	1784	3495	0	1201	273	29	0.74425	0.927548	0.825851
dfs	1785	3508	0	1206	261	18	0.744166	0.930751	0.827066
dfs	1786	3488	0	1205	268	31	0.743235	0.928647	0.82566
dfs	1787	3515	0	1195	259	21	0.746285	0.931373	0.828619
dfs	1788	3502	0	1234	232	30	0.739443	0.937868	0.826919
dfs	1789	3502	0	1180	289	24	0.747971	0.923767	0.826626
dfs	1790	3538	0	1187	243	27	0.748783	0.935731	0.831883
dfs	1791	3449	0	1247	264	35	0.734455	0.928898	0.820312
dfs	1792	3499	0	1212	257	26	0.74273	0.931576	0.826503
dfs	1793	3542	0	1162	260	30	0.752976	0.931615	0.832824
dfs	1794	3523	0	1174	271	26	0.750053	0.928571	0.82982
dfs	1795	3504	0	1199	263	24	0.745056	0.930183	0.827391
dfs	1796	3526	0	1185	251	24	0.748461	0.933545	0.83082
dfs	1797	3533	0	1176	257	30	0.750265	0.93219	0.831392
dfs	1798	3532	0	1190	248	28	0.747988	0.934392	0.830863
dfs	1799	3494	0	1219	252	30	0.741354	0.932728	0.826102
dfs	1800	3480	0	1209	279	25	0.742163	0.925778	0.823864
dfs	1801	3460	0	1245	254	35	0.735388	0.93161	0.82195
dfs	1802	3514	0	1187	265	27	0.747501	0.929876	0.828774
dfs	1803	3495	0	1227	245	26	0.740152	0.934492	0.826046
dfs	1804	3555	0	1177	237	25	0.751268	0.9375	0.834115
dfs	1805	3495	0	1229	250	24	0.739839	0.933244	0.825363
dfs	1806	3482	0	1200	271	37	0.743699	0.927791	0.825608
dfs	1807	3474	0	1234	264	26	0.737893	0.929374	0.822638
dfs	1808	3515	0	1184	269	28	0.748031	0.928911	0.828716
dfs	1809	3496	0	1223	247	28	0.740835	0.93401	0.826282
dfs	1810	3465	0	1246	257	28	0.735513	0.930951	0.821772
dfs	1811	3506	0	1187	278	24	0.74707	0.926533	0.827179
dfs	1812	3501	0	1204	256	36	0.744102	0.931861	0.827464
dfs	1813	3480	0	1218	264	32	0.740741	0.929487	0.824449
dfs	1814	3484	0	1200	279	30	0.743809	0.925857	0.824908
dfs	1815	3520	0	1219	234	19	0.742773	0.937666	0.828918
dfs	1816	3442	0	1234	293	28	0.736099	0.921553	0.818452
dfs	1817	3512	0	1190	257	31	0.746916	0.931812	0.829182
dfs	1818	3455	0	1224	271	46	0.738406	0.927268	0.82213
dfs	1819	3557	0	1149	269	22	0.755844	0.929692	0.833802
dfs	1820	3503	0	1177	288	24	0.748504	0.924031	0.827057
dfs	1821	3523	0	1165	287	22	0.751493	0.924672	0.829136
dfs	1822	3455	0	1237	267	31	0.73636	0.928264	0.82125
dfs	1823	3487	0	1222	260	24	0.740497	0.930611	0.82474
dfs	1824	3436	0	1245	302	16	0.734031	0.919208	0.816249
dfs	1825	3487	0	1209	256	43	0.742547	0.931606	0.826401
dfs	1826	3540	0	1220	217	17	0.743697	0.942241	0.831279
dfs	1827	3459	0	1248	256	27	0.734863	0.93109	0.82142
dfs	1828	3483	0	1205	270	33	0.742961	0.928058	0.825258
dfs	1829	3535	0	1186	244	31	0.748782	0.935433	0.831765
dfs	1830	3533	0	1154	272	30	0.753787	0.928515	0.832077
dfs	1831	3525	0	1178	262	29	0.749522	0.930816	0.830389
dfs	1832	3484	0	1185	290	30	0.746198	0.923158	0.825299
dfs	1833	3480	0	1234	256	27	0.738227	0.931478	0.823669
dfs	1834	3591	0	1124	248	26	0.761612	0.9354	0.839607
dfs	1835	3484	0	1239	254	19	0.737667	0.932049	0.823543
dfs	1836	3464	0	1228	273	26	0.738278	0.926947	0.821924
dfs	1837	3520	0	1187	262	24	0.747822	0.930724	0.829309
dfs	1838	3466	0	1243	251	33	0.736037	0.932472	0.822692
dfs	1839	3511	0	1176	282	24	0.749093	0.925653	0.828066
dfs	1840	3533	0	1162	279	20	0.752503	0.92681	0.83061
dfs	1841	3520	0	1210	232	31	0.744186	0.938166	0.829993
dfs	1842	3453	0	1279	239	22	0.729713	0.935265	0.819801
dfs	1843	3528	0	1187	251	29	0.74825	0.93358	0.830704
dfs	1844	3530	0	1203	229	28	0.745827	0.93908	0.831371
dfs	1845	3535	0	1158	279	22	0.75325	0.926848	0.83108
dfs	1846	3509	0	1191	268	27	0.746596	0.929044	0.827887
dfs	1847	3481	0	1214	262	38	0.741427	0.930003	0.825077
dfs	1848	3549	0	1174	255	17	0.751429	0.932965	0.832415
dfs	1849	3490	0	1225	251	26	0.740191	0.932906	0.825449
dfs	1850	3505	0	1213	256	21	0.7429	0.931933	0.826748
dfs	1851	3524	0	1197	250	26	0.746452	0.933757	0.829665
dfs	1852	3503	0	1201	261	26	0.744685	0.930659	0.82735
dfs	1853	3490	0	1188	287	27	0.746045	0.924014	0.825547
dfs	1854	3503	0	1215	251	20	0.742476	0.933138	0.826959
dfs	1855	3529	0	1179	266	22	0.749575	0.929908	0.83006
dfs	1856	3445	0	1226	297	30	0.737529	0.920631	0.818971
dfs	1857	3507	0	1207	261	19	0.743954	0.930732	0.826928
dfs	1858	3520	0	1194	253	30	0.746712	0.932945	0.829504
dfs	1859	3554	0	1147	265	24	0.756009	0.93061	0.834272
dfs	1860	3472	0	1205	278	38	0.742356	0.925867	0.824018
dfs	1861	3509	0	1197	261	24	0.745644	0.930769	0.827985
dfs	1862	3495	0	1241	239	22	0.737965	0.935994	0.825266
dfs	1863	3520	0	1176	275	21	0.749574	0.927536	0.829113
dfs	1864	3504	0	1205	264	21	0.744107	0.929936	0.826708
dfs	1865	3474	0	1203	288	29	0.742784	0.923445	0.82332
dfs	1866	3515	0	1203	257	18	0.745019	0.931866	0.828033
dfs	1867	3535	0	1173	260	29	0.75085	0.931489	0.831471
dfs	1868	3493	0	1180	294	26	0.747486	0.922366	0.825768
dfs	1869	3469	0	1230	263	32	0.738242	0.929528	0.822915
dfs	1870	3452	0	1238	272	31	0.736034	0.92696	0.820537
dfs	1871	3516	0	1195	255	27	0.746338	0.932379	0.82905
dfs	1872	3482	0	1214	270	27	0.741482	0.928038	0.824337
dfs	1873	3554	0	1162	255	23	0.753605	0.933053	0.833783
dfs	1874	3556	0	1172	236	29	0.752115	0.937764	0.834742
dfs	1875	3506	0	1190	271	28	0.746593	0.92825	0.82757
dfs	1876	3496	0	1201	271	22	0.744305	0.928059	0.826087
dfs	1877	3468	0	1226	266	32	0.738816	0.928763	0.822971
dfs	1878	3559	0	1143	265	27	0.756912	0.930701	0.834858
dfs	1879	3548	0	1168	247	30	0.752332	0.934914	0.833745
dfs	1880	3517	0	1189	263	23	0.747344	0.930423	0.828895
dfs	1881	3515	0	1167	282	28	0.750748	0.925731	0.829107
dfs	1882	3477	0	1199	284	32	0.743584	0.924488	0.824227
dfs	1883	3546	0	1179	244	27	0.750476	0.93562	0.832883
dfs	1884	3466	0	1218	275	34	0.739966	0.92649	0.822789
dfs	1885	3501	0	1175	286	33	0.748717	0.924478	0.827366
dfs	1886	3573	0	1201	197	26	0.748429	0.947745	0.836376
dfs	1887	3490	0	1218	254	32	0.741291	0.932158	0.82584
dfs	1888	3574	0	1146	256	20	0.757203	0.933159	0.836023
dfs	1889	3475	0	1213	271	31	0.741254	0.927656	0.824046
dfs	1890	3484	0	1216	263	31	0.741277	0.929811	0.824908
dfs	1891	3496	0	1179	278	38	0.747807	0.926338	0.827554
dfs	1892	3448	0	1247	274	26	0.734398	0.926384	0.819294
dfs	1893	3480	0	1229	260	24	0.73901	0.930481	0.823766
dfs	1894	3560	0	1119	291	26	0.760846	0.924435	0.834701
dfs	1895	3462	0	1247	256	30	0.735188	0.931146	0.821645
dfs	1896	3483	0	1188	291	31	0.745665	0.922893	0.824867
dfs	1897	3478	0	1232	256	22	0.738429	0.931441	0.82378
dfs	1898	3534	0	1186	253	24	0.748729	0.933193	0.830845
dfs	1899	3505	0	1201	252	31	0.744794	0.932925	0.828311
dfs	1900	3519	0	1188	257	28	0.74761	0.931939	0.829659
dfs	1901	3531	0	1161	278	25	0.752558	0.927015	0.830726
dfs	1902	3491	0	1233	238	29	0.738992	0.936176	0.825979
dfs	1903	3511	0	1198	259	24	0.745594	0.9313	0.828164
dfs	1904	3530	0	1179	260	26	0.749628	0.931398	0.830686
dfs	1905	3519	0	1178	271	29	0.749202	0.928496	0.829268
dfs	1906	3514	0	1198	261	23	0.745756	0.930861	0.82809
dfs	1907	3468	0	1233	259	35	0.737715	0.930507	0.822971
dfs	1908	3480	0	1221	267	26	0.740268	0.928743	0.823864
dfs	1909	3576	0	1142	252	26	0.757948	0.934169	0.836883
dfs	1910	3448	0	1256	259	30	0.732993	0.930132	0.819879
dfs	1911	3508	0	1190	272	19	0.746701	0.928042	0.827554
dfs	1912	3564	0	1144	262	21	0.757009	0.931521	0.835247
dfs	1913	3490	0	1227	249	29	0.739877	0.933405	0.825449
dfs	1914	3542	0	1176	244	31	0.750742	0.935552	0.83302
dfs	1915	3490	0	1200	273	29	0.744136	0.927452	0.825742
dfs	1916	3508	0	1188	261	31	0.747019	0.930751	0.828825
dfs	1917	3473	0	1234	264	21	0.737837	0.929355	0.822596
dfs	1918	3512	0	1182	274	27	0.748189	0.927628	0.828302
dfs	1919	3511	0	1192	265	24	0.746545	0.92982	0.828164
dfs	1920	3527	0	1188	246	34	0.748038	0.9348	0.831056
dfs	1921	3536	0	1163	261	34	0.752501	0.931262	0.832392
dfs	1922	3512	0	1205	254	25	0.744541	0.932554	0.828009
dfs	1923	3521	0	1176	270	25	0.749627	0.928779	0.829642
dfs	1924	3487	0	1222	255	31	0.740497	0.931855	0.825228
dfs	1925	3478	0	1239	258	21	0.737333	0.930942	0.822903
dfs	1926	3487	0	1192	283	30	0.745245	0.924934	0.825423
dfs	1927	3501	0	1201	264	30	0.744577	0.92988	0.826975
dfs	1928	3455	0	1226	291	21	0.73809	0.922317	0.819983
dfs	1929	3509	0	1171	271	44	0.749786	0.928307	0.829551
dfs	1930	3522	0	1187	257	31	0.747929	0.931993	0.829877
dfs	1931	3488	0	1197	281	26	0.744504	0.925444	0.825172
dfs	1932	3490	0	1218	260	29	0.741291	0.930667	0.825254
dfs	1933	3489	0	1194	286	25	0.745035	0.924238	0.825018
dfs	1934	3483	0	1212	272	25	0.741853	0.927563	0.824379
dfs	1935	3477	0	1232	253	29	0.738373	0.932172	0.824031
dfs	1936	3481	0	1210	278	26	0.742059	0.926044	0.823905
dfs	1937	3465	0	1244	255	30	0.735825	0.931452	0.822162
dfs	1938	3497	0	1219	259	19	0.741518	0.931044	0.825543
dfs	1939	3568	0	1142	260	26	0.757537	0.932079	0.835793
dfs	1940	3562	0	1136	270	25	0.758195	0.929541	0.83517
dfs	1941	3523	0	1196	256	20	0.746556	0.932257	0.829136
dfs	1942	3504	0	1196	272	24	0.745532	0.927966	0.826805
dfs	1943	3476	0	1242	252	23	0.736753	0.932403	0.823112
dfs	1944	3545	0	1150	273	29	0.755059	0.928497	0.832844
dfs	1945	3552	0	1158	253	35	0.75414	0.933509	0.834292
dfs	1946	3500	0	1192	266	31	0.745951	0.929368	0.827619
dfs	1947	3463	0	1234	268	31	0.737279	0.928169	0.821785
dfs	1948	3483	0	1225	258	29	0.739805	0.931034	0.824476
dfs	1949	3533	0	1171	256	33	0.751063	0.932436	0.831979
dfs	1950	3511	0	1187	269	29	0.747339	0.928836	0.828261
dfs	1951	3507	0	1205	250	30	0.74427	0.933458	0.828197
dfs	1952	3547	0	1182	244	24	0.750053	0.935637	0.832629
dfs	1953	3534	0	1173	257	29	0.750797	0.932208	0.831725
dfs	1954	3522	0	1157	296	25	0.752725	0.922472	0.828998
dfs	1955	3512	0	1184	275	20	0.747871	0.927383	0.828009
dfs	1956	3498	0	1202	269	29	0.744255	0.92859	0.826267
dfs	1957	3540	0	1182	232	40	0.749682	0.938494	0.83353
dfs	1958	3476	0	1218	264	36	0.74052	0.929412	0.824283
dfs	1959	3531	0	1177	268	20	0.75	0.929455	0.83014
dfs	1960	3502	0	1187	280	27	0.746854	0.925965	0.826821
dfs	1961	3504	0	1183	271	31	0.7476	0.928212	0.828173
dfs	1962	3518	0	1203	243	28	0.745181	0.93539	0.829521
dfs	1963	3464	0	1229	269	32	0.738121	0.92794	0.822217
dfs	1964	3433	0	1264	268	29	0.730892	0.927587	0.817576
dfs	1965	3520	0	1188	259	26	0.747664	0.931463	0.829504
dfs	1966	3496	0	1202	272	23	0.744146	0.927813	0.825892
dfs	1967	3488	0	1207	280	19	0.742918	0.92569	0.824294
dfs	1968	3499	0	1224	242	28	0.740843	0.935311	0.826796
dfs	1969	3466	0	1213	281	34	0.740757	0.925007	0.822692
dfs	1970	3482	0	1227	255	27	0.739435	0.931763	0.824532
dfs	1971	3512	0	1212	235	31	0.743438	0.937283	0.829182
dfs	1972	3470	0	1227	271	29	0.738769	0.927559	0.82247
dfs	1973	3555	0	1157	258	27	0.754457	0.932337	0.834018
dfs	1974	3469	0	1242	254	28	0.736362	0.931775	0.822623
dfs	1975	3445	0	1266	250	34	0.731267	0.932341	0.819653
dfs	1976	3511	0	1182	267	35	0.748136	0.929328	0.828946
dfs	1977	3540	0	1178	251	24	0.750318	0.933791	0.83206
dfs	1978	3530	0	1166	267	29	0.751704	0.929681	0.831273
dfs	1979	3478	0	1212	276	28	0.741578	0.926478	0.82378
dfs	1980	3579	0	1118	274	19	0.761976	0.928887	0.837193
dfs	1981	3490	0	1216	256	30	0.741606	0.93166	0.82584
dfs	1982	3501	0	1222	245	23	0.741266	0.934597	0.82678
dfs	1983	3518	0	1171	275	30	0.750267	0.927498	0.829521
dfs	1984	3497	0	1227	243	27	0.740262	0.935027	0.826323
dfs	1985	3495	0	1211	255	33	0.742669	0.932	0.826632
dfs	1986	3465	0	1237	257	34	0.73692	0.930951	0.82265
dfs	1987	3531	0	1172	259	32	0.750797	0.931662	0.831508
dfs	1988	3455	0	1255	260	24	0.733546	0.930013	0.820178
dfs	1989	3465	0	1244	255	28	0.735825	0.931452	0.822162
dfs	1990	3515	0	1181	278	23	0.748509	0.926707	0.828131
dfs	1991	3496	0	1192	278	27	0.745734	0.926338	0.826282
dfs	1992	3483	0	1222	263	26	0.740276	0.929792	0.824281
dfs	1993	3563	0	1166	234	30	0.753436	0.938372	0.835796
dfs	1994	3510	0	1196	260	25	0.745856	0.931034	0.828221
dfs	1995	3517	0	1205	246	24	0.744812	0.934627	0.828992
dfs	1996	3543	0	1165	256	28	0.752549	0.932614	0.832961
dfs	1997	3427	0	1212	319	34	0.738737	0.914842	0.817412
dfs	1998	3570	0	1127	266	31	0.76006	0.930657	0.836751
[truncated: 13,001 more rows]

## Sheet: 3
Tool	Sample	Total_sequences	Algorithm	Missing_alignments	TP	TN	FP	FN	PNA	Total_predictions	Coverage	Precision	Recall	Specificity	F1score	F0.5score	Accuracy		Comparison	F1 score gain
mantis	uniprot_2010.faa	52741	dfs	0	36966	0	12653	2833	289	49908	0.946285	0.744997	0.928817	0	0.826813	0.7757	0.704759
mantis	uniprot_2010.faa	52741	heuristic	0	36780	0	12713	2959	289	49782	0.943896	0.743135	0.925539	0	0.824368	0.773628	0.701213		dfs vs heuristic	0.00244545
mantis	uniprot_2010.faa	52741	bpo	0	35981	0	13572	2892	296	49849	0.945166	0.726111	0.925604	0	0.81381	0.758821	0.686071		dfs vs bpo	0.013003
mantis	uniprot_2015.faa	15826	dfs	0	9721	0	5221	806	78	15020	0.949071	0.650582	0.923435	0	0.763359	0.691443	0.617285
mantis	uniprot_2015.faa	15826	heuristic	0	9669	0	5251	828	78	14998	0.947681	0.648056	0.92112	0	0.760829	0.688901	0.613983		dfs vs heuristic	0.00253001
mantis	uniprot_2015.faa	15826	bpo	0	9364	0	5583	801	78	15025	0.949387	0.62648	0.9212	0	0.745779	0.669307	0.594615		dfs vs bpo	0.0175805
mantis	uniprot_2018.faa	6197	dfs	0	3393	0	2304	443	57	5754	0.928514	0.595577	0.884515	0	0.711843	0.637207	0.552606
mantis	uniprot_2018.faa	6197	heuristic	0	3376	0	2312	452	57	5745	0.927061	0.59353	0.881923	0	0.709542	0.635064	0.549837		dfs vs heuristic	0.00230125
mantis	uniprot_2018.faa	6197	bpo	0	3240	0	2470	430	57	5767	0.930612	0.567426	0.882834	0	0.690832	0.61109	0.527687		dfs vs bpo	0.0210115
mantis	uniprot_2020.faa	696	dfs	0	396	0	261	18	21	678	0.974138	0.60274	0.956522	0	0.739496	0.650888	0.586667
mantis	uniprot_2020.faa	696	heuristic	0	391	0	266	18	21	678	0.974138	0.595129	0.95599	0	0.733583	0.643727	0.579259		dfs vs heuristic	0.00591231
mantis	uniprot_2020.faa	696	bpo	0	369	0	288	18	21	678	0.974138	0.561644	0.953488	0	0.706897	0.61194	0.546667		dfs vs bpo	0.0325992
																average	average
																coverage	f1score		average
															dfs	0.949502	0.760378		dfs vs heuristic	0.00329726
															heuristic	0.948194	0.757081		dfs vs bpo	0.0210486
															bpo	0.949826	0.739329		heuristic vs bpo	0.0177513

## Sheet: 4
Tool	Sample	Total_sequences	Algorithm	Execution	Missing_alignments	TP	TN	FP	FN	PNA	Total_predictions	Coverage	Precision	Recall	Specificity	F1score	F0.5score	Accuracy		Comparison	F1 score gain
mantis	uniprot_2010.faa	52741	dfs	default	0	36966	0	12653	2833	289	49908	0.946285	0.744997	0.928817	0	0.826813	0.7757	0.704759
mantis	uniprot_2010.faa	52741	dfs	only identifiers	0	34262	0	15287	2903	289	49838	0.944957	0.691477	0.921889	0	0.79023	0.727861	0.653207		dfs default vs nuf	0.0365834
mantis	uniprot_2010.faa	52741	dfs	no identifiers and no text	0	33113	0	16412	2927	289	49814	0.944502	0.668612	0.918785	0	0.773985	0.70712	0.631301		dfs default vs nce	0.0528287
mantis	uniprot_2010.faa	52741	bpo	default	0	35981	0	13572	2892	296	49849	0.945166	0.726111	0.925604	0	0.81381	0.758821	0.686071
mantis	uniprot_2010.faa	52741	bpo	only identifiers	0	33455	0	15902	3088	296	49653	0.94145	0.677817	0.915497	0	0.778929	0.714939	0.637906		bpo default vs nuf	0.0348814
mantis	uniprot_2010.faa	52741	bpo	no identifiers and no text	0	32329	0	17028	3088	296	49653	0.94145	0.655003	0.91281	0	0.76271	0.694217	0.616436		bpo default vs nce	0.0511002
eggnogmapper	uniprot_2010.faa	52741	default	default	0	28441	173	15778	8287	62	44281	0.839593	0.643185	0.774368	0.0204492	0.702707	0.665741	0.543177		dfs default vs bpo nce	0.0641031

## Sheet: 5
Organism/sample	Date	Proteomic_data	Genomic_data	Taxon_id	Total_sequences	unreviewed_sequences	percentage_unreviewed
Bacillus subtilis	2020-05-26	UP000001570	GCA_000009045.1	1423	4260	72	1.69014
Enterococcus faecalis	2020-05-26	UP000001415	GCA_000007785.1	1351	3240	2773	85.5864
Escherichia coli str. K-12 substr. MG1655	2020-05-26	UP000000625	GCA_000005845.2	562	4391	2	0.0455477
Lactobacillus fermentum	2020-05-26	UP000094714	GCA_001742205.1	1613	1789	1789	100
Listeria monocytogenes EGD-e	2020-05-26	UP000000817	GCA_000196035.1	1639	2844	2226	78.27
Pseudomonas aeruginosa PAO1	2020-05-26	UP000002438	GCA_000006765.1	287	5564	4185	75.2157
Salmonella typhimurium (strain LT2 / SGSC1412 / ATCC 700720)	2020-05-26	UP000001014	GCA_000006945.2	99287	4533	2773	61.1736
Staphylococcus aureus subsp. aureus NCTC 8325	2020-05-26	UP000008816	GCA_000013425.1	1280	2889	2093	72.4472
Saccharomyces cerevisiae (strain ATCC 204508 / S288c)	2020-05-09	UP000002311	NA	559292	6049	0	0
Cryptococcus neoformans var. neoformans serotype D (strain JEC21 / ATCC MYA-565)	2020-05-09	UP000002149	NA	214684	6743	6375	94.5425
sem1b	NA	NA	10.1038/s41396-018-0290-y	NA	39411
GFS (phenol-chloroform extraction batch number 37)	NA	NA	10.7717/peerj.9973	NA	270341
Marine (ERR1726751)	NA	NA	10.1126/science.1261359	NA	605043
MuSt (M05-01-V1)	NA	NA	10.1038/nmicrobiol.2016.180	NA	692061

## Sheet: 6
Tool	Sample	Total_sequences	Taxonomy	Algorithm	Missing_alignments	TP	TN	FP	FN	PNA	Total_predictions	Coverage	Precision	Recall	Specificity	F1score	F0.5score	Accuracy		Comparison	F1 score gain
mantis	bacillus_subtilis.faa	4260	tax	dfs	0	3139	0	969	145	7	4115	0.965962	0.764119	0.955847	0	0.849297	0.796054	0.738067
mantis	bacillus_subtilis.faa	4260	ntax	dfs	0	3251	0	835	168	6	4092	0.960563	0.795644	0.950863	0	0.866356	0.822497	0.764222		tax dfs vs heuristic	0.00265247
mantis	bacillus_subtilis.faa	4260	tax	heuristic	0	3122	0	972	159	7	4101	0.962676	0.762579	0.951539	0	0.846644	0.794119	0.73407		tax dfs vs bpo	0.00783644
mantis	bacillus_subtilis.faa	4260	ntax	heuristic	0	3203	0	852	199	6	4061	0.953286	0.789889	0.941505	0	0.859059	0.816176	0.752938		tax vs ntax	-0.0170592
mantis	bacillus_subtilis.faa	4260	tax	bpo	0	3089	0	1010	154	7	4106	0.96385	0.753598	0.952513	0	0.84146	0.786445	0.726311		ntax dfs vs heuristic	0.00729716
mantis	bacillus_subtilis.faa	4260	ntax	bpo	0	3186	0	872	196	6	4064	0.953991	0.785116	0.942046	0	0.856452	0.812175	0.748942		ntax dfs vs bpo	0.00990415
mantis	enterococcus_faecalis.faa	3240	tax	dfs	0	2238	0	596	168	238	3072	0.948148	0.789697	0.930175	0	0.854198	0.814292	0.745503
mantis	enterococcus_faecalis.faa	3240	ntax	dfs	0	2201	1	627	180	231	3059	0.944136	0.778289	0.924402	0.00552486	0.845076	0.803695	0.731805		tax dfs vs heuristic	0.00241037
mantis	enterococcus_faecalis.faa	3240	tax	heuristic	0	2227	0	605	170	238	3070	0.947531	0.78637	0.929078	0	0.851788	0.811293	0.741839		tax dfs vs bpo	0.0135179
mantis	enterococcus_faecalis.faa	3240	ntax	heuristic	0	2165	1	644	199	231	3040	0.938272	0.770737	0.915821	0.005	0.837038	0.795956	0.71984		tax vs ntax	0.00912264
mantis	enterococcus_faecalis.faa	3240	tax	bpo	0	2174	0	659	165	242	3075	0.949074	0.767384	0.929457	0	0.840681	0.795114	0.72515		ntax dfs vs heuristic	0.00803736
mantis	enterococcus_faecalis.faa	3240	ntax	bpo	0	2148	1	664	193	234	3046	0.940123	0.763869	0.917557	0.00515464	0.833689	0.790345	0.714904		ntax dfs vs bpo	0.0113867
mantis	escherichia_coli.faa	4391	tax	dfs	0	3735	0	539	114	3	4277	0.974038	0.873889	0.970382	0	0.919611	0.891621	0.851185
mantis	escherichia_coli.faa	4391	ntax	dfs	0	3659	0	592	137	3	4254	0.9688	0.860739	0.963909	0	0.909407	0.879567	0.833865		tax dfs vs heuristic	0.000798612
mantis	escherichia_coli.faa	4391	tax	heuristic	0	3729	0	542	117	3	4274	0.973355	0.873098	0.969579	0	0.918812	0.890827	0.849818		tax dfs vs bpo	0.0034692
mantis	escherichia_coli.faa	4391	ntax	heuristic	0	3561	0	650	177	3	4214	0.95969	0.845642	0.952648	0	0.895962	0.865076	0.811531		tax vs ntax	0.0102037
mantis	escherichia_coli.faa	4391	tax	bpo	0	3709	0	563	116	3	4275	0.973582	0.868212	0.969673	0	0.916142	0.886769	0.84526		ntax dfs vs heuristic	0.0134455
mantis	escherichia_coli.faa	4391	ntax	bpo	0	3494	0	719	175	3	4216	0.960146	0.829338	0.952303	0	0.886577	0.851323	0.796263		ntax dfs vs bpo	0.0228302
mantis	lactobacillus_fermentum.faa	1789	tax	dfs	0	1086	0	549	46	108	1743	0.974287	0.66422	0.959364	0	0.784966	0.707769	0.646044
mantis	lactobacillus_fermentum.faa	1789	ntax	dfs	0	990	1	639	54	105	1734	0.969257	0.607735	0.948276	0.0181818	0.740741	0.654762	0.58848		tax dfs vs heuristic	0.00396494
mantis	lactobacillus_fermentum.faa	1789	tax	heuristic	0	1077	0	557	47	108	1742	0.973728	0.659119	0.958185	0	0.781001	0.703003	0.64069		tax dfs vs bpo	0.0168072
mantis	lactobacillus_fermentum.faa	1789	ntax	heuristic	0	981	2	638	64	104	1723	0.963108	0.60593	0.938756	0.030303	0.736486	0.652174	0.583383		tax vs ntax	0.0442249
mantis	lactobacillus_fermentum.faa	1789	tax	bpo	0	1047	0	587	45	110	1744	0.974846	0.640759	0.958791	0	0.768158	0.686287	0.623585		ntax dfs vs heuristic	0.00425425
mantis	lactobacillus_fermentum.faa	1789	ntax	bpo	0	968	2	650	63	106	1724	0.963667	0.598269	0.938894	0.0307692	0.730842	0.645075	0.576352		ntax dfs vs bpo	0.00989891
mantis	listeria_monocytogenes.faa	2844	tax	dfs	0	2093	0	740	6	5	2838	0.99789	0.738793	0.997141	0	0.848743	0.779168	0.737231
mantis	listeria_monocytogenes.faa	2844	ntax	dfs	0	2179	0	638	23	4	2821	0.991913	0.773518	0.989555	0	0.8683	0.808834	0.767254		tax dfs vs heuristic	-0.000699852
mantis	listeria_monocytogenes.faa	2844	tax	heuristic	0	2096	0	737	6	5	2838	0.99789	0.739852	0.997146	0	0.849443	0.78011	0.738288		tax dfs vs bpo	0.0106009
mantis	listeria_monocytogenes.faa	2844	ntax	heuristic	0	2137	0	661	42	4	2802	0.985232	0.76376	0.980725	0	0.85875	0.799117	0.752465		tax vs ntax	-0.0195576
mantis	listeria_monocytogenes.faa	2844	tax	bpo	0	2048	0	785	6	5	2838	0.99789	0.722909	0.997079	0	0.838142	0.764978	0.721381		ntax dfs vs heuristic	0.00955021
mantis	listeria_monocytogenes.faa	2844	ntax	bpo	0	2124	0	675	41	4	2803	0.985584	0.758842	0.981062	0	0.855761	0.794851	0.747887		ntax dfs vs bpo	0.012539
mantis	pseudomonas_aeruginosa.faa	5564	tax	dfs	0	4349	0	962	64	189	5500	0.988497	0.818867	0.985497	0	0.894488	0.847527	0.809116
mantis	pseudomonas_aeruginosa.faa	5564	ntax	dfs	0	4222	0	1074	86	182	5478	0.984543	0.797205	0.980037	0	0.879217	0.828103	0.784467		tax dfs vs heuristic	0.000568738
mantis	pseudomonas_aeruginosa.faa	5564	tax	heuristic	0	4344	0	962	69	189	5495	0.987599	0.818696	0.984364	0	0.893919	0.847213	0.808186		tax dfs vs bpo	0.0145879
mantis	pseudomonas_aeruginosa.faa	5564	ntax	heuristic	0	4131	0	1127	124	182	5440	0.977714	0.78566	0.970858	0	0.868496	0.816823	0.767559		tax vs ntax	0.0152709
mantis	pseudomonas_aeruginosa.faa	5564	tax	bpo	0	4220	0	1085	67	192	5497	0.987958	0.795476	0.984371	0	0.8799	0.827224	0.785555		ntax dfs vs heuristic	0.0107213
mantis	pseudomonas_aeruginosa.faa	5564	ntax	bpo	0	4092	0	1162	124	186	5440	0.977714	0.778835	0.970588	0	0.864203	0.810875	0.760878		ntax dfs vs bpo	0.0150142
mantis	salmonella_enterica.faa	4533	tax	dfs	0	3931	0	471	62	69	4471	0.986323	0.893003	0.984473	0	0.93651	0.909912	0.8806
mantis	salmonella_enterica.faa	4533	ntax	dfs	0	3711	0	668	88	66	4445	0.980587	0.847454	0.976836	0	0.907557	0.870514	0.830759		tax dfs vs heuristic	0.00152235
mantis	salmonella_enterica.faa	4533	tax	heuristic	0	3919	0	480	65	69	4468	0.985661	0.890884	0.983685	0	0.934987	0.908017	0.877912		tax dfs vs bpo	0.00807563
mantis	salmonella_enterica.faa	4533	ntax	heuristic	0	3612	0	736	119	66	4414	0.973748	0.830727	0.968105	0	0.89417	0.854992	0.808596		tax vs ntax	0.028953
mantis	salmonella_enterica.faa	4533	tax	bpo	0	3866	0	535	61	71	4472	0.986543	0.878437	0.984467	0	0.928434	0.897775	0.866428		ntax dfs vs heuristic	0.0133868
mantis	salmonella_enterica.faa	4533	ntax	bpo	0	3551	0	799	116	67	4417	0.97441	0.816322	0.968367	0	0.885868	0.842787	0.795119		ntax dfs vs bpo	0.0216893
mantis	staphylococcus_aureus.faa	2889	tax	dfs	0	1992	0	507	231	159	2658	0.920042	0.797119	0.896086	0	0.84371	0.815124	0.72967
mantis	staphylococcus_aureus.faa	2889	ntax	dfs	0	2072	0	409	252	156	2637	0.912773	0.835147	0.891566	0	0.862435	0.845852	0.758141		tax dfs vs heuristic	0.000735086
mantis	staphylococcus_aureus.faa	2889	tax	heuristic	0	1989	0	508	233	159	2656	0.919349	0.796556	0.89514	0	0.842975	0.814496	0.728571		tax dfs vs bpo	0.00636218
mantis	staphylococcus_aureus.faa	2889	ntax	heuristic	0	2039	0	422	272	156	2617	0.90585	0.828525	0.882302	0	0.854568	0.838749	0.746067		tax vs ntax	-0.0187247
mantis	staphylococcus_aureus.faa	2889	tax	bpo	0	1964	0	533	230	162	2659	0.920388	0.786544	0.895169	0	0.837348	0.806107	0.720205		ntax dfs vs heuristic	0.00786665
mantis	staphylococcus_aureus.faa	2889	ntax	bpo	0	2019	0	445	267	158	2622	0.90758	0.819399	0.883202	0	0.850105	0.831412	0.73929		ntax dfs vs bpo	0.0123297
mantis	saccharomyces_cerevisiae.faa	6049	tax	dfs	0	4526	0	1146	355	22	5694	0.941313	0.797955	0.927269	0	0.857766	0.82085	0.750954
mantis	saccharomyces_cerevisiae.faa	6049	ntax	dfs	0	4276	0	1405	347	21	5702	0.942635	0.752684	0.924941	0	0.829969	0.781804	0.709356		tax dfs vs heuristic	-0.000108228
mantis	saccharomyces_cerevisiae.faa	6049	tax	heuristic	0	4527	0	1145	355	22	5694	0.941313	0.798131	0.927284	0	0.857874	0.821001	0.75112		tax dfs vs bpo	0.00374749
mantis	saccharomyces_cerevisiae.faa	6049	ntax	heuristic	0	4278	0	1403	347	21	5702	0.942635	0.753036	0.924973	0	0.830196	0.782113	0.709688		tax vs ntax	0.0277966
mantis	saccharomyces_cerevisiae.faa	6049	tax	bpo	0	4490	0	1189	346	24	5703	0.9428	0.790632	0.928453	0	0.854018	0.814823	0.745228		ntax dfs vs heuristic	-0.000227058
mantis	saccharomyces_cerevisiae.faa	6049	ntax	bpo	0	4244	0	1446	336	23	5713	0.944454	0.74587	0.926638	0	0.826485	0.776152	0.704281		ntax dfs vs bpo	0.00348404
mantis	cryptococcus_neoformans.faa	6743	tax	dfs	0	4074	0	2091	272	306	6471	0.959662	0.660827	0.937414	0	0.775188	0.702268	0.632904
mantis	cryptococcus_neoformans.faa	6743	ntax	dfs	0	4239	0	1925	278	301	6465	0.958772	0.687703	0.938455	0	0.793746	0.726528	0.658025		tax dfs vs heuristic	-0.00151298
mantis	cryptococcus_neoformans.faa	6743	tax	heuristic	0	4087	0	2078	272	306	6471	0.959662	0.662936	0.9376	0	0.776701	0.704194	0.634923		tax dfs vs bpo	0.0183005
mantis	cryptococcus_neoformans.faa	6743	ntax	heuristic	0	4236	0	1927	279	301	6464	0.958624	0.687328	0.938206	0	0.793407	0.726163	0.65756		tax vs ntax	-0.018558
mantis	cryptococcus_neoformans.faa	6743	tax	bpo	0	3915	0	2256	259	313	6484	0.96159	0.634419	0.937949	0	0.756887	0.678321	0.608865		ntax dfs vs heuristic	0.000338899
mantis	cryptococcus_neoformans.faa	6743	ntax	bpo	0	4158	0	2012	265	308	6478	0.9607	0.673906	0.940086	0	0.785047	0.714359	0.646154		ntax dfs vs bpo	0.00869917
																	average	average
																	coverage	f1score		average	average
																	0.965616	tax dfs	0.856448	tax dfs vs heuristic	0.00103315
																	0.961398	ntax dfs	0.85028	tax dfs vs bpo	0.0103305
																	0.964876	tax heuristic	0.855414	tax vs ntax	0.00616723
																	0.955816	ntax heuristic	0.842813	ntax dfs vs heuristic	0.0074671
																	0.965852	tax bpo	0.846117	ntax dfs vs bpo	0.0127775
																	0.956837	ntax bpo	0.837503	dfs vs bpo	0.011554
																		average dfs	0.853364

## Sheet: 7
test	Tool	Sample	Total_sequences	Data	Taxonomy	Missing_alignments	Missing_alignments %	TP	TN	FP	FN	PNA	Total_predictions	Coverage	Precision	Recall	Specificity	F1score	F0.5score	Accuracy		Comparison	F1 score gain
test456	mantis	bacillus_subtilis.faa	4260	default	tax	0	0	3140	0	968	145	7	4115	0.965962	0.764362	0.95586	0	0.849452	0.796267	0.738302		mantis default tax vs ntax	-0.0170546
test457	mantis	bacillus_subtilis.faa	4260	w/o eggNOG	tax	0	0	3139	0	680	441	0	3819	0.896479	0.821943	0.876816	0	0.848493	0.832361	0.736854		mantis tax default vs w/o eggNOG	0.000959145
test458	mantis	bacillus_subtilis.faa	4260	default	ntax	0	0	3252	0	834	168	6	4092	0.960563	0.795888	0.950877	0	0.866507	0.822708	0.764457		tax mantis vs eggnogmapper	0.113438
test459	eggnogmapper	bacillus_subtilis.faa	4260	default	ntax	0	0	2494	1	1234	531	0	3728	0.875117	0.668991	0.824463	0.0018797	0.738635	0.695211	0.585681		ntax mantis vs eggnogmapper	0.127872
test460	eggnogmapper	bacillus_subtilis.faa	4260	default	tax	0	0	2480	1	1232	547	0	3712	0.871362	0.668103	0.819293	0.00182482	0.736014	0.693706	0.582394		mantis default tax vs prokka	0.217704
test461	prokka	bacillus_subtilis.faa	4260	default	ntax	76	0.0178404	1960	15	745	1540	0	2705	0.634977	0.724584	0.56	0.0096463	0.631749	0.684358	0.463615		mantis w/o eggnog vs eggnogmapper	0.112479
test462	mantis	enterococcus_faecalis.faa	3240	default	tax	0	0	2242	0	592	168	238	3072	0.948148	0.791108	0.93029	0	0.855072	0.81551	0.746835		mantis default tax vs ntax	0.00977496
test463	mantis	enterococcus_faecalis.faa	3240	w/o eggNOG	tax	0	0	2152	1	534	483	70	2756	0.850617	0.801191	0.816698	0.00206612	0.808871	0.804245	0.67918		mantis tax default vs w/o eggNOG	0.046202
test464	mantis	enterococcus_faecalis.faa	3240	default	ntax	0	0	2202	1	626	180	231	3059	0.944136	0.778642	0.924433	0.00552486	0.845298	0.804002	0.732137		tax mantis vs eggnogmapper	0.150894
test465	eggnogmapper	enterococcus_faecalis.faa	3240	default	ntax	0	0	1716	123	879	491	31	2626	0.810494	0.661272	0.777526	0.200326	0.714702	0.681656	0.573076		ntax mantis vs eggnogmapper	0.130595
test466	eggnogmapper	enterococcus_faecalis.faa	3240	default	tax	0	0	1677	124	903	506	30	2610	0.805556	0.65	0.768209	0.196825	0.704178	0.670639	0.561059		mantis default tax vs prokka	0.484335
test467	prokka	enterococcus_faecalis.faa	3240	default	ntax	170	0.0524691	674	277	912	1376	1	1587	0.489815	0.424968	0.32878	0.167574	0.370737	0.401477	0.293609		mantis w/o eggnog vs eggnogmapper	0.104692
test468	mantis	escherichia_coli.faa	4391	default	tax	0	0	3734	0	540	114	3	4277	0.974038	0.873655	0.970374	0	0.919478	0.891425	0.850957		mantis default tax vs ntax	0.0104775
test469	mantis	escherichia_coli.faa	4391	w/o eggNOG	tax	0	0	3718	0	394	279	0	4112	0.936461	0.904183	0.930198	0	0.917006	0.909269	0.846732		mantis tax default vs w/o eggNOG	0.00247217
test470	mantis	escherichia_coli.faa	4391	default	ntax	0	0	3656	0	595	137	3	4254	0.9688	0.860033	0.963881	0	0.909	0.878973	0.833181		tax mantis vs eggnogmapper	0.0378672
test471	eggnogmapper	escherichia_coli.faa	4391	default	ntax	0	0	3477	2	658	253	1	4136	0.941927	0.840871	0.932172	0.00784314	0.88417	0.857671	0.792483		ntax mantis vs eggnogmapper	0.0248301
test472	eggnogmapper	escherichia_coli.faa	4391	default	tax	0	0	3459	2	673	256	1	4133	0.941243	0.837125	0.93109	0.00775194	0.881611	0.854369	0.788383		mantis default tax vs prokka	0.160711
test473	prokka	escherichia_coli.faa	4391	default	ntax	95	0.0216352	2683	2	734	972	0	3417	0.778183	0.785192	0.734063	0.00205339	0.758767	0.774404	0.611478		mantis w/o eggnog vs eggnogmapper	0.035395
test474	mantis	lactobacillus_fermentum.faa	1789	default	tax	0	0	1085	0	550	46	108	1743	0.974287	0.663609	0.959328	0	0.784526	0.707209	0.645449		mantis default tax vs ntax	0.0437857
test475	mantis	lactobacillus_fermentum.faa	1789	w/o eggNOG	tax	0	0	1016	2	582	145	44	1642	0.917831	0.635795	0.875108	0.0136054	0.736499	0.67258	0.583381		mantis tax default vs w/o eggNOG	0.0480277
test476	mantis	lactobacillus_fermentum.faa	1789	default	ntax	0	0	990	1	639	54	105	1734	0.969257	0.607735	0.948276	0.0181818	0.740741	0.654762	0.58848		tax mantis vs eggnogmapper	0.240001
test477	eggnogmapper	lactobacillus_fermentum.faa	1789	default	ntax	0	0	677	44	907	124	37	1621	0.906093	0.427399	0.845194	0.261905	0.567715	0.474289	0.41153		ntax mantis vs eggnogmapper	0.173026
test478	eggnogmapper	lactobacillus_fermentum.faa	1789	default	tax	0	0	639	46	940	129	35	1614	0.90218	0.404687	0.832031	0.262857	0.544525	0.451016	0.390536		mantis default tax vs prokka	0.270545
test479	prokka	lactobacillus_fermentum.faa	1789	default	ntax	160	0.0894354	579	110	543	552	5	1127	0.629961	0.516043	0.511936	0.166163	0.513981	0.515216	0.386211		mantis w/o eggnog vs eggnogmapper	0.191974
test480	mantis	listeria_monocytogenes.faa	2844	default	tax	0	0	2090	0	743	6	5	2838	0.99789	0.737734	0.997137	0	0.848042	0.778225	0.736175		mantis default tax vs ntax	-0.0209343
test481	mantis	listeria_monocytogenes.faa	2844	w/o eggNOG	tax	0	0	2051	0	592	199	2	2645	0.930028	0.776012	0.911556	0	0.83834	0.799797	0.721675		mantis tax default vs w/o eggNOG	0.00970171
test482	mantis	listeria_monocytogenes.faa	2844	default	ntax	0	0	2182	0	635	23	4	2821	0.991913	0.774583	0.989569	0	0.868977	0.809768	0.76831		tax mantis vs eggnogmapper	0.10982
test483	eggnogmapper	listeria_monocytogenes.faa	2844	default	ntax	0	0	1678	3	920	241	2	2600	0.914205	0.645881	0.874414	0.0122951	0.742971	0.681504	0.591485		ntax mantis vs eggnogmapper	0.126006
test484	eggnogmapper	listeria_monocytogenes.faa	2844	default	tax	0	0	1661	3	932	246	2	2595	0.912447	0.640571	0.871002	0.0120482	0.738222	0.676358	0.585503		mantis default tax vs prokka	0.468014
test485	prokka	listeria_monocytogenes.faa	2844	default	ntax	44	0.0154712	666	5	1081	1092	0	1747	0.614276	0.381225	0.37884	0.00455789	0.380029	0.380745	0.235935		mantis w/o eggnog vs eggnogmapper	0.100118
test486	mantis	pseudomonas_aeruginosa.faa	5564	default	tax	0	0	4346	0	965	64	189	5500	0.988497	0.818302	0.985488	0	0.894147	0.847041	0.808558		mantis default tax vs ntax	0.0163318
test487	mantis	pseudomonas_aeruginosa.faa	5564	w/o eggNOG	tax	0	0	4052	0	1065	415	32	5149	0.925413	0.79187	0.907096	0	0.845576	0.812513	0.732466		mantis tax default vs w/o eggNOG	0.0485707
test488	mantis	pseudomonas_aeruginosa.faa	5564	default	ntax	0	0	4210	0	1086	86	182	5478	0.984543	0.79494	0.979981	0	0.877815	0.826138	0.782237		tax mantis vs eggnogmapper	0.147089
test489	eggnogmapper	pseudomonas_aeruginosa.faa	5564	default	ntax	0	0	3312	122	1765	352	13	5090	0.914809	0.652354	0.90393	0.257384	0.757808	0.690806	0.618627		ntax mantis vs eggnogmapper	0.120007
test490	eggnogmapper	pseudomonas_aeruginosa.faa	5564	default	tax	0	0	3237	123	1834	358	12	5083	0.913551	0.638336	0.900417	0.255717	0.747057	0.677792	0.605187		mantis default tax vs prokka	0.505584
test491	prokka	pseudomonas_aeruginosa.faa	5564	default	ntax	173	0.0310927	1291	210	2034	2029	0	3325	0.597592	0.388271	0.388855	0.0937919	0.388563	0.388387	0.26977		mantis w/o eggnog vs eggnogmapper	0.0985185
test492	mantis	salmonella_enterica.faa	4533	default	tax	0	0	3931	0	471	62	69	4471	0.986323	0.893003	0.984473	0	0.93651	0.909912	0.8806		mantis default tax vs ntax	0.0293539
test493	mantis	salmonella_enterica.faa	4533	w/o eggNOG	tax	0	0	3803	0	473	243	14	4290	0.946393	0.889383	0.939941	0	0.913963	0.899054	0.841558		mantis tax default vs w/o eggNOG	0.0225468
test494	mantis	salmonella_enterica.faa	4533	default	ntax	0	0	3708	0	671	88	66	4445	0.980587	0.846769	0.976818	0	0.907156	0.869932	0.830087		tax mantis vs eggnogmapper	0.116159
test495	eggnogmapper	salmonella_enterica.faa	4533	default	ntax	0	0	3202	48	1059	214	10	4271	0.942202	0.751467	0.937354	0.183206	0.83418	0.782502	0.71855		ntax mantis vs eggnogmapper	0.0729759
test496	eggnogmapper	salmonella_enterica.faa	4533	default	tax	0	0	3112	48	1135	228	10	4257	0.939113	0.732753	0.931737	0.173913	0.820351	0.765447	0.698651		mantis default tax vs prokka	0.381853
test497	prokka	salmonella_enterica.faa	4533	default	ntax	205	0.0452239	1715	63	1555	1199	1	3271	0.721597	0.524465	0.588538	0.0499208	0.554657	0.536139	0.392321		mantis w/o eggnog vs eggnogmapper	0.0936124
test498	mantis	staphylococcus_aureus.faa	2889	default	tax	0	0	1994	0	505	231	159	2658	0.920042	0.797919	0.89618	0	0.8442	0.815809	0.730403		mantis default tax vs ntax	-0.0182351
test499	mantis	staphylococcus_aureus.faa	2889	w/o eggNOG	tax	0	0	1981	1	401	469	37	2419	0.837314	0.831654	0.808571	0.00212766	0.81995	0.826933	0.694951		mantis tax default vs w/o eggNOG	0.0242495
test500	mantis	staphylococcus_aureus.faa	2889	default	ntax	0	0	2072	0	409	252	156	2637	0.912773	0.835147	0.891566	0	0.862435	0.845852	0.758141		tax mantis vs eggnogmapper	0.130671
test501	eggnogmapper	staphylococcus_aureus.faa	2889	default	ntax	0	0	1563	74	738	490	24	2325	0.804777	0.67927	0.761325	0.131206	0.71796	0.694235	0.571379		ntax mantis vs eggnogmapper	0.144474
test502	eggnogmapper	staphylococcus_aureus.faa	2889	default	tax	0	0	1548	75	743	500	23	2314	0.800969	0.675687	0.755859	0.130435	0.713528	0.690332	0.566294		mantis default tax vs prokka	0.387715
test503	prokka	staphylococcus_aureus.faa	2889	default	ntax	27	0.00934579	813	136	697	1239	4	1514	0.524057	0.538411	0.396199	0.0989091	0.456485	0.502348	0.328943		mantis w/o eggnog vs eggnogmapper	0.106422
test504	mantis	saccharomyces_cerevisiae.faa	6049	default	tax	0	0	4526	0	1146	355	22	5694	0.941313	0.797955	0.927269	0	0.857766	0.82085	0.750954		mantis default tax vs ntax	0.0277966
test505	mantis	saccharomyces_cerevisiae.faa	6049	w/o eggNOG	tax	0	0	4725	0	616	705	3	5344	0.883452	0.884666	0.870166	0	0.877356	0.881727	0.781508		mantis tax default vs w/o eggNOG	-0.0195903
test506	mantis	saccharomyces_cerevisiae.faa	6049	default	ntax	0	0	4276	0	1405	347	21	5702	0.942635	0.752684	0.924941	0	0.829969	0.781804	0.709356		tax mantis vs eggnogmapper	0.0169939
test507	eggnogmapper	saccharomyces_cerevisiae.faa	6049	default	ntax	0	0	4390	8	1101	548	2	5493	0.908084	0.79949	0.889024	0.0143885	0.841883	0.815924	0.727303		ntax mantis vs eggnogmapper	-0.0119143
test508	eggnogmapper	saccharomyces_cerevisiae.faa	6049	default	tax	0	0	4380	8	1100	559	2	5482	0.906265	0.79927	0.886819	0.0141093	0.840772	0.815369	0.725649		mantis w/o eggnog vs eggnogmapper	0.0365842
test509	mantis	cryptococcus_neoformans.faa	6743	default	tax	0	0	4076	0	2089	272	306	6471	0.959662	0.661152	0.937443	0	0.775421	0.702565	0.633214		mantis default tax vs ntax	-0.0180991
test510	mantis	cryptococcus_neoformans.faa	6743	w/o eggNOG	tax	0	0	3665	0	2024	958	96	5785	0.857927	0.644226	0.792775	0	0.710822	0.669309	0.551377		mantis tax default vs w/o eggNOG	0.0645986
test511	mantis	cryptococcus_neoformans.faa	6743	default	ntax	0	0	4237	0	1927	278	301	6465	0.958772	0.687378	0.938427	0	0.79352	0.726235	0.657715		tax mantis vs eggnogmapper	0.2502
test512	eggnogmapper	cryptococcus_neoformans.faa	6743	default	ntax	0	0	2404	159	3110	1006	64	5578	0.827228	0.435981	0.704985	0.136481	0.538772	0.472002	0.38374		ntax mantis vs eggnogmapper	0.254748
test513	eggnogmapper	cryptococcus_neoformans.faa	6743	default	tax	0	0	2322	172	3081	1117	51	5454	0.808839	0.429761	0.675196	0.133437	0.525221	0.463455	0.372684		mantis w/o eggnog vs eggnogmapper	0.185602
																		average Coverage	average F1 score	average missing_alignments			average
																	mantis	0.965616	0.856461	0		mantis default tax vs ntax	0.00631973
																	mantis w/o eggNOG	0.898192	0.831688	0		mantis tax default vs w/o eggNOG	0.0247738
																	mantis ntax	0.961398	0.850142	0		tax mantis vs eggnogmapper	0.131314
																	eggnogmapper ntax	0.884494	0.73388	0		ntax mantis vs eggnogmapper	0.116262
																	eggnogmapper tax	0.880153	0.725148	0		mantis default tax vs prokka	0.34959
																	prokka	0.623807	0.506871	0.0353142		mantis w/o eggnog vs eggnogmapper	0.10654

## Sheet: 8
Total_sequences	Cores	RAM	Algorithm	Seconds	Seconds/sequence	ratio dfs/heuristic
1000	8	32	dfs	1768	1.768	1.39652	MIN	MAX	AVERAGE	MEDIAN
1000	12	48	dfs	1585	1.585	1.91425	1.08226	1.91425	1.41363	1.39637
1000	16	64	dfs	1025	1.025	1.48766
1000	20	80	dfs	777	0.777	1.31472
1000	25	100	dfs	690	0.69	1.48387
5000	8	32	dfs	7382	1.4764	1.52995
5000	12	48	dfs	4690	0.938	1.44352
5000	16	64	dfs	3450	0.69	1.24012
5000	20	80	dfs	3000	0.6	1.2728
5000	25	100	dfs	2493	0.4986	1.31142
10000	8	32	dfs	12759	1.2759	1.44251
10000	12	48	dfs	7499	0.7499	1.08226
10000	16	64	dfs	6791	0.6791	1.40107
10000	20	80	dfs	5613	0.5613	1.31822
10000	25	100	dfs	4266	0.4266	1.4383
50000	8	32	dfs	51661	1.03322	1.43742
50000	12	48	dfs	34184	0.68368	1.3199
50000	16	64	dfs	24227	0.48454	1.27176
50000	20	80	dfs	19087	0.38174	1.39637
50000	25	100	dfs	15881	0.31762	1.26946
100000	8	32	dfs	106042	1.06042	1.90254
100000	12	48	dfs	68094	0.68094	1.72889
100000	16	64	dfs	47976	0.47976	1.29211
100000	20	80	dfs	38881	0.38881	1.28826
100000	25	100	dfs	31024	0.31024	1.35677
1000	8	32	heuristic	1266	1.266
1000	12	48	heuristic	828	0.828
1000	16	64	heuristic	689	0.689
1000	20	80	heuristic	591	0.591
1000	25	100	heuristic	465	0.465
5000	8	32	heuristic	4825	0.965
5000	12	48	heuristic	3249	0.6498
5000	16	64	heuristic	2782	0.5564
5000	20	80	heuristic	2357	0.4714
5000	25	100	heuristic	1901	0.3802
10000	8	32	heuristic	8845	0.8845
10000	12	48	heuristic	6929	0.6929
10000	16	64	heuristic	4847	0.4847
10000	20	80	heuristic	4258	0.4258
10000	25	100	heuristic	2966	0.2966
50000	8	32	heuristic	35940	0.7188
50000	12	48	heuristic	25899	0.51798
50000	16	64	heuristic	19050	0.381
50000	20	80	heuristic	13669	0.27338
50000	25	100	heuristic	12510	0.2502
100000	8	32	heuristic	55737	0.55737
100000	12	48	heuristic	39386	0.39386
100000	16	64	heuristic	37130	0.3713
100000	20	80	heuristic	30181	0.30181
100000	25	100	heuristic	22866	0.22866

## Sheet: 9
Hardware	Linux-based machine with Dell XPS 13-9370 with Ubuntu 20.04.1 LTS 64 bit, 16GB RAM, 512 GB SSD, Intel Core it-8550U CPU @ 1.80 GHz*8
Organism	Total_sequences	Seconds	Seconds/sequence
Listeria monocytogenes	2844	1306	0.459212
Pseudomonas aeruginosa	5564	2597	0.466751
Bacillus subtilis	4260	2118	0.497183
Escherichia coli	4391	1828	0.416306
Salmonella enterica	4533	1834	0.404589
Lactobacillus fermentum	1789	815	0.455562
Enterococcus faecalis	3240	1482	0.457407
Staphylococcus aureus	2889	1363	0.47179
Saccharomyces cerevisiae	6049	5079	0.839643
Cryptococcus neoformans	6743	6051	0.897375
Average prokaryotes	NA	1667.88	0.4536
Average eukaryotes		5565	0.868509

[truncated: 1 more sheets: 10]
